# Supplementary material for: SETDB1 deletion causes DNA demethylation and upregulation of multiple zinc-finger genes
Source: Mol Biol Rep. 2024 Jun 21;51(1):778. doi: 10.1007/s11033-024-09703-2 (PMC11192681; doi:10.1007/s11033-024-09703-2)
Supplement: Supplementary file 1 — Supplementary Material 1 [file 11033_2024_9703_MOESM1_ESM.xlsx]

## Sheet: primer_information
Primer information
Gene symbol	Forward (5’ to 3’)	Reverse (5’ to 3’)	Size (bp)
BNC1	CATGCCTTGGACTGGACACT	AAGGTGGCCACTTCTTCCTC	116
ZNF93	TTCTCTCTGGAGGAGTGGCA	GCGATCAGGTCTGGCTTAGA	125
ZNF264	CTAGCTCAGCGGACCCTGTA	GGCAGATCAGCTCAGCTTTG	97
ZNF320	ACAGAGACGTGATGCTGGAGA	TTGGTAGGCTGAGTCGGGT	94
ZNF556	GGATTTCACGCTGGAGGAG	GGCTTTAAGCTGAGCCTCATT	121
ZNF610	GGGAATGTGTCAGAAGCGTG	TGCCTCAAGGGTTAATCCAA	101

## Sheet: RNAseq_DEG
*** List of differentially expressed genes between wild-type and SETDB1 KO HAP1 cells
	symbol	baseMean	log2FoldChange	lfcSE	stat	pvalue	padj
1	ENSG00000250420	30.1667	-3.69188	0.470439	-7.84773	4.23644e-15	9.69098e-14
2	ENSG00000181409	25.8333	1.67319	0.367078	4.55813	5.161e-06	3.46071e-05
3	ENSG00000085563	90.5	1.92801	0.203455	9.47635	2.63331e-21	1.10672e-19
4	ENSG00000005471	10.8333	-1.4975	0.547086	-2.73723	0.00619596	0.0210979
5	ENSG00000023839	92.1667	-1.80568	0.198006	-9.11929	7.56153e-20	2.75855e-18
6	ENSG00000118777	29.5	-1.7761	0.341425	-5.20203	1.97122e-07	1.69466e-06
7	ENSG00000131969	20	1	0.38792	2.57785	0.00994162	0.032077
8	ENSG00000100439	164.667	-1.03519	0.146795	-7.05196	1.76419e-12	3.06152e-11
9	ENSG00000173210	4.5	3	1.04146	2.88058	0.00396944	0.0143196
10	ENSG00000235979	7.5	-2	0.689435	-2.90092	0.00372064	0.0135659
11	ENSG00000230392	33.6667	-1.60407	0.316033	-5.07565	3.86171e-07	3.16864e-06
12	ENSG00000228554	5.5	-2.16992	0.822225	-2.63909	0.00831297	0.0274216
13	ENSG00000227743	6.5	-3.58496	0.988211	-3.62772	0.00028593	0.00136977
14	ENSG00000223831	16.3333	-1.32193	0.43438	-3.04325	0.00234037	0.00899617
15	ENSG00000267731	17.3333	-2.07039	0.466053	-4.44239	8.89647e-06	5.73247e-05
16	ENSG00000278740	7.66667	-2.24793	0.711402	-3.15985	0.00157848	0.00635436
17	ENSG00000272070	30.1667	-1.77173	0.3408	-5.19873	2.0065e-07	1.72273e-06
18	ENSG00000007237	10.8333	3.93073	0.827867	4.74803	2.05409e-06	1.50207e-05
19	ENSG00000267058	5	-3.16992	1.02419	-3.09505	0.00196782	0.00771986
20	ENSG00000267191	9.5	-2.06413	0.618982	-3.33472	0.000853865	0.00367357
21	ENSG00000229970	25.5	-1.97654	0.37655	-5.24908	1.52863e-07	1.33404e-06
22	ENSG00000285872	10.6667	-1.58496	0.554028	-2.8608	0.00422576	0.0151266
23	ENSG00000259124	37.6667	-1.50106	0.294763	-5.09243	3.53497e-07	2.91516e-06
24	ENSG00000261754	97.8333	-1.85681	0.204391	-9.08459	1.04087e-19	3.74161e-18
25	ENSG00000267475	50.5	-1.84435	0.268167	-6.87762	6.0861e-12	9.91302e-11
26	ENSG00000269877	4.83333	-3.11547	1.02792	-3.03084	0.0024387	0.00933576
27	ENSG00000176593	34	-1.70044	0.321948	-5.28172	1.27978e-07	1.12993e-06
28	ENSG00000286949	16.6667	-2.87447	0.539694	-5.3261	1.00342e-07	8.97632e-07
29	ENSG00000280278	24.6667	-3.94901	0.557856	-7.07891	1.45293e-12	2.56214e-11
30	ENSG00000260719	22	-1.82852	0.400188	-4.56915	4.89698e-06	3.29493e-05
31	ENSG00000286519	10	1.45943	0.559907	2.60656	0.0091456	0.0298441
32	ENSG00000263823	8	-1.926	0.670263	-2.8735	0.00405956	0.0146089
33	ENSG00000256615	10.8333	-3.29768	0.714886	-4.61287	3.97138e-06	2.73592e-05
34	ENSG00000213976	47.3333	-1.17911	0.261116	-4.51564	6.31243e-06	4.16031e-05
35	ENSG00000268119	145.833	-8.18322	0.841837	-9.72066	2.46177e-22	1.12105e-20
36	ENSG00000287001	35	-1.4245	0.304361	-4.68028	2.86481e-06	2.03134e-05
37	ENSG00000286667	39.6667	-1.56884	0.295667	-5.30612	1.11985e-07	9.977e-07
38	ENSG00000267383	171.667	-2.00877	0.153873	-13.0547	5.97068e-39	6.77378e-37
39	ENSG00000280079	30.6667	-1.22987	0.315341	-3.90012	9.61459e-05	0.000510291
40	ENSG00000268573	33.6667	-1.07566	0.303469	-3.54456	0.000393267	0.00182561
41	ENSG00000227252	17.3333	1.16993	0.423462	2.76276	0.00573143	0.0197243
42	ENSG00000234327	69.5	-1.07857	0.213922	-5.04187	4.61005e-07	3.71893e-06
43	ENSG00000225156	15	1.37851	0.45671	3.01835	0.00254154	0.00966722
44	ENSG00000229941	6.66667	3.62449	0.979212	3.70143	0.000214385	0.00105828
45	ENSG00000226539	8.66667	-4.02974	0.952298	-4.2316	2.32034e-05	0.000139611
46	ENSG00000250616	38	-2.66786	0.345527	-7.72112	1.15316e-14	2.52039e-13
47	ENSG00000279207	50	-1.36257	0.257976	-5.28176	1.27949e-07	1.12993e-06
48	ENSG00000270977	22.1667	1.54189	0.388975	3.964	7.37055e-05	0.000398847
49	ENSG00000276846	24.5	-1.13465	0.352735	-3.21672	0.00129664	0.00531965
50	ENSG00000259495	15.5	4.47573	0.798919	5.60223	2.11611e-08	2.1234e-07
51	ENSG00000250993	4	-2.80735	1.07556	-2.61014	0.00905051	0.029586
52	ENSG00000267353	19.3333	-1.33064	0.401469	-3.31444	0.000918281	0.00392233
53	ENSG00000186019	13.5	-1.91254	0.514553	-3.71689	0.000201689	0.00100318
54	ENSG00000206567	47.5	-1.09212	0.259725	-4.20491	2.61188e-05	0.000155202
55	ENSG00000245648	38.6667	1.00934	0.28377	3.55689	0.000375268	0.00175324
56	ENSG00000242615	8.5	-4	0.954317	-4.19148	2.77145e-05	0.000163742
57	ENSG00000276900	9.16667	-1.69188	0.601081	-2.81472	0.00488195	0.0171809
58	ENSG00000267248	12.8333	-1.61005	0.506181	-3.18078	0.00146877	0.00595609
59	ENSG00000258168	320.833	-1.06343	0.106692	-9.96724	2.12038e-23	1.03782e-21
60	ENSG00000255921	27.3333	-1.0665	0.331488	-3.2173	0.00129405	0.00531012
61	ENSG00000256596	6.5	-1.95419	0.744456	-2.625	0.00866502	0.0284681
62	ENSG00000261884	29	-1.31034	0.33462	-3.9159	9.00662e-05	0.000480884
63	ENSG00000258435	6.5	-3.58496	0.986492	-3.63405	0.000279008	0.00134086
64	ENSG00000277342	16.8333	-1.24286	0.428847	-2.89813	0.00375389	0.0136693
65	ENSG00000197099	14.1667	2.90689	0.58341	4.98259	6.27391e-07	4.95525e-06
66	ENSG00000285712	59.8333	-2.95533	0.288867	-10.2308	1.44353e-24	7.76225e-23
67	ENSG00000287388	8.66667	-4.02974	0.948124	-4.25023	2.13553e-05	0.000129484
68	ENSG00000234072	58.1667	-1.41883	0.243956	-5.81592	6.03006e-09	6.5424e-08
69	ENSG00000267886	56.6667	-1.08356	0.234521	-4.62034	3.83117e-06	2.64676e-05
70	ENSG00000286705	35.8333	-2.7997	0.362052	-7.73288	1.05141e-14	2.30571e-13
71	ENSG00000286891	7.66667	1.848	0.671522	2.75195	0.00592408	0.020302
72	ENSG00000286699	92.1667	-1.23359	0.186275	-6.62243	3.53334e-11	5.23783e-10
73	ENSG00000259672	10.5	-4.32192	0.931318	-4.64065	3.47313e-06	2.42243e-05
74	ENSG00000287059	27.1667	2.0902	0.373605	5.59467	2.21039e-08	2.21005e-07
75	ENSG00000247134	18.3333	5.1565	0.89134	5.78511	7.24654e-09	7.78051e-08
76	ENSG00000265750	10.3333	-1.91427	0.589066	-3.24967	0.0011554	0.00480204
77	ENSG00000229271	18.6667	4.41954	0.716335	6.16965	6.84401e-10	8.45358e-09
78	ENSG00000270124	13.5	2.38702	0.541883	4.40505	1.0576e-05	6.73069e-05
79	ENSG00000268362	96.1667	-1.04904	0.182189	-5.75795	8.51407e-09	9.06213e-08
80	ENSG00000284428	40	-1.30933	0.28652	-4.56976	4.88272e-06	3.28872e-05
81	ENSG00000249790	193.5	-2.65578	0.159121	-16.6904	1.54015e-62	4.25755e-60
82	ENSG00000251095	10.8333	-3.93073	0.83111	-4.7295	2.25073e-06	1.63249e-05
83	ENSG00000280219	4	-2.80735	1.06459	-2.63703	0.00836344	0.027565
84	ENSG00000267476	12.3333	-1.3356	0.504472	-2.64753	0.00810828	0.0268231
85	ENSG00000268756	8.66667	-2.9386	0.746742	-3.93522	8.31189e-05	0.000446218
86	ENSG00000245768	13.1667	-2.21501	0.535531	-4.1361	3.53254e-05	0.000204169
87	ENSG00000250046	11.6667	-1.75489	0.537959	-3.26212	0.00110583	0.00462181
88	ENSG00000287181	8.33333	-3.96962	0.953378	-4.16375	3.13068e-05	0.000182766
89	ENSG00000251364	15.1667	3.37504	0.615388	5.4844	4.14866e-08	3.96811e-07
90	ENSG00000287349	7	-2.88752	0.826451	-3.49388	0.000476049	0.00216941
91	ENSG00000279602	15.8333	1.64636	0.468206	3.51632	0.000437575	0.00200965
92	ENSG00000250284	6.33333	2.14684	0.770249	2.7872	0.00531651	0.0184914
93	ENSG00000249803	5.33333	2.43296	0.87397	2.7838	0.00537263	0.0186635
94	ENSG00000241149	74.6667	-5.45286	0.484347	-11.2582	2.11103e-29	1.53456e-27
95	ENSG00000287707	11.6667	-1.32193	0.512317	-2.58029	0.00987166	0.0318932
96	ENSG00000283183	6	-3	0.907283	-3.30657	0.000944448	0.0040217
97	ENSG00000278965	150	-3.59018	0.211651	-16.9627	1.54994e-64	4.47363e-62
98	ENSG00000273156	12.8333	1.32193	0.507826	2.60311	0.00923817	0.0301142
99	ENSG00000166104	14.3333	-2.36257	0.529503	-4.46186	8.1251e-06	5.27352e-05
100	ENSG00000264456	24.8333	-1.11784	0.359104	-3.11285	0.00185293	0.00734101
101	ENSG00000249849	68.5	-4.44846	0.383405	-11.6025	4.00198e-31	3.19296e-29
102	ENSG00000265055	9	-2.32193	0.668056	-3.47565	0.000509625	0.00231163
103	ENSG00000256546	76	-1.1894	0.206782	-5.75195	8.82216e-09	9.36972e-08
104	ENSG00000181513	34.8333	1.11548	0.302269	3.69035	0.000223945	0.00109912
105	ENSG00000144476	98	7.60732	0.845283	8.99973	2.26263e-19	7.95854e-18
106	ENSG00000103740	32.1667	-2.68326	0.377424	-7.10942	1.16531e-12	2.08113e-11
107	ENSG00000117148	3773.33	-1.07308	0.0534586	-20.0731	1.26824e-89	6.72748e-87
108	ENSG00000093072	28.1667	-2.3322	0.376144	-6.20028	5.63627e-10	7.0236e-09
109	ENSG00000168619	4.33333	-2.9386	1.05766	-2.7784	0.0054627	0.0189328
110	ENSG00000151388	101.667	1.60395	0.187825	8.53959	1.34694e-17	3.85933e-16
111	ENSG00000140470	9.66667	2.44478	0.652123	3.74896	0.00017757	0.000896851
112	ENSG00000163638	59	4.96263	0.473077	10.4901	9.59188e-26	5.56982e-24
113	ENSG00000178031	61.5	3.3966	0.310101	10.9532	6.41294e-28	4.31051e-26
114	ENSG00000185761	86.5	-1.1529	0.19468	-5.92202	3.18017e-09	3.57487e-08
115	ENSG00000164742	140	1.926	0.16437	11.7174	1.03755e-31	8.41484e-30
116	ENSG00000020181	88.6667	1.19153	0.197244	6.04089	1.53262e-09	1.79694e-08
117	ENSG00000112414	87.6667	1.01649	0.191646	5.30398	1.13306e-07	1.0081e-06
118	ENSG00000272734	4.5	3	1.05002	2.85708	0.00427555	0.0152908
119	ENSG00000163485	10.1667	3.48543	0.769608	4.52883	5.93114e-06	3.93146e-05
120	ENSG00000144843	28.8333	2.49923	0.386449	6.46717	9.98546e-11	1.38701e-09
121	ENSG00000153531	116.333	2.11378	0.187459	11.276	1.72418e-29	1.25801e-27
122	ENSG00000150594	5.5	-2.16992	0.824039	-2.63328	0.00845651	0.0278296
123	ENSG00000255020	11	-2.02748	0.573825	-3.53327	0.000410447	0.00189639
124	ENSG00000157510	22.3333	1.79355	0.389509	4.60464	4.13176e-06	2.82558e-05
125	ENSG00000144218	22.3333	5.02236	0.776384	6.46892	9.87076e-11	1.37205e-09
126	ENSG00000187546	14.6667	-4.05311	0.735865	-5.50795	3.6303e-08	3.51341e-07
127	ENSG00000162433	1242.83	-1.02415	0.0686025	-14.9288	2.13985e-50	3.81807e-48
128	ENSG00000233381	13.6667	-1.9349	0.511298	-3.7843	0.000154144	0.000785609
129	ENSG00000151320	20.3333	1.49185	0.396632	3.7613	0.000169033	0.00085682
130	ENSG00000187134	7.5	3	0.815352	3.67939	0.000233793	0.00114089
131	ENSG00000117020	1214	1.36997	0.0684344	20.0187	3.78572e-89	1.95532e-86
132	ENSG00000272468	8.33333	-3.16992	0.793691	-3.9939	6.49956e-05	0.000356551
133	ENSG00000287626	15.1667	-1.16992	0.445013	-2.62897	0.00856444	0.0281565
134	ENSG00000271755	12.5	1.36257	0.512514	2.6586	0.00784653	0.0260714
135	ENSG00000260920	83.5	-1.1585	0.196191	-5.90497	3.52718e-09	3.94461e-08
136	ENSG00000228793	249.333	-2.72113	0.144747	-18.7992	7.65976e-79	3.13204e-76
137	ENSG00000261409	12.8333	-2.29956	0.558909	-4.11437	3.88242e-05	0.000221384
138	ENSG00000286123	7.5	-3.35755	0.873335	-3.84451	0.000120791	0.000627852
139	ENSG00000286540	23.3333	-1.17365	0.362138	-3.24088	0.0011916	0.00492691
140	ENSG00000271228	5.83333	-2.27302	0.828415	-2.74381	0.006073	0.0207404
141	ENSG00000272716	15.8333	-1.64636	0.459536	-3.58266	0.000340113	0.00160235
142	ENSG00000268628	29.5	2.67243	0.391201	6.83134	8.41262e-12	1.3413e-10
143	ENSG00000287279	10.3333	-2.75489	0.661348	-4.16556	3.10589e-05	0.000181589
144	ENSG00000286590	33.6667	-2.40939	0.361183	-6.67083	2.54362e-11	3.81971e-10
145	ENSG00000258744	10.8333	1.4975	0.54953	2.72505	0.00642911	0.021801
146	ENSG00000288062	40.3333	-1.76553	0.29319	-6.02182	1.72469e-09	2.00298e-08
147	ENSG00000286966	8.16667	1.7885	0.646245	2.76752	0.00564845	0.0194871
148	ENSG00000281566	48.8333	-1.38807	0.266353	-5.21139	1.87428e-07	1.61912e-06
149	ENSG00000285987	5.5	-3.32192	1.0246	-3.24218	0.00118621	0.00490762
150	ENSG00000275216	68.1667	4.81835	0.421511	11.4311	2.92259e-30	2.23197e-28
151	ENSG00000258776	11.8333	1.3505	0.51461	2.62431	0.00868235	0.0285059
152	ENSG00000228430	93	-1.15409	0.190492	-6.05846	1.37431e-09	1.62786e-08
153	ENSG00000286215	13.3333	2	0.520434	3.84295	0.000121564	0.000631536
154	ENSG00000235652	12.8333	1.51096	0.510476	2.95991	0.00307732	0.0114848
155	ENSG00000259033	6.66667	-2.5025	0.796022	-3.14375	0.00166795	0.00668101
156	ENSG00000223732	24.5	-4.11894	0.583948	-7.0536	1.74345e-12	3.03088e-11
157	ENSG00000232811	22.5	-1.29956	0.375563	-3.46029	0.000539587	0.00243236
158	ENSG00000272405	7	3.70044	0.982084	3.76794	0.000164599	0.00083565
159	ENSG00000217801	31.1667	-1.08179	0.314641	-3.43818	0.000585633	0.00261887
160	ENSG00000270619	39.5	-3.2179	0.371341	-8.66564	4.48993e-18	1.35367e-16
161	ENSG00000287887	6.16667	-2.09953	0.787706	-2.66538	0.00769023	0.0256128
162	ENSG00000231990	42.8333	-4.78427	0.524991	-9.11305	8.00984e-20	2.90054e-18
163	ENSG00000287530	11	-3.60881	0.764219	-4.72222	2.33288e-06	1.68708e-05
164	ENSG00000229015	153.333	-1.25239	0.147788	-8.47421	2.36675e-17	6.56104e-16
165	ENSG00000229021	6.66667	-2	0.73768	-2.7112	0.00670399	0.0226431
166	ENSG00000228192	30.6667	-1.3055	0.318359	-4.10073	4.1185e-05	0.000233287
167	ENSG00000233928	45.3333	1.82103	0.277316	6.56662	5.14688e-11	7.43324e-10
168	ENSG00000282048	28.1667	-1.98935	0.358598	-5.54758	2.89651e-08	2.84534e-07
169	ENSG00000287064	243.167	-2.50134	0.13842	-18.0706	5.43371e-73	1.97495e-70
170	ENSG00000285847	54	2.1375	0.264183	8.09101	5.91715e-16	1.47568e-14
171	ENSG00000144908	49.1667	-3.14296	0.32984	-9.52872	1.59233e-21	6.82371e-20
172	ENSG00000108602	39.8333	1.7422	0.305648	5.70004	1.19782e-08	1.25051e-07
173	ENSG00000189366	9.66667	-1.79141	0.592	-3.02604	0.00247783	0.00946709
174	ENSG00000163286	529.333	-4.3547	0.143841	-30.2744	2.48985e-201	8.1447e-198
175	ENSG00000163283	38.8333	-4.08092	0.465768	-8.76171	1.92319e-18	6.12766e-17
176	ENSG00000052850	75.6667	2.88897	0.257711	11.2101	3.63722e-29	2.59592e-27
177	ENSG00000178522	4252.5	1.73986	0.0590658	29.4563	1.04693e-190	2.56851e-187
178	ENSG00000139211	22	1.82852	0.404737	4.51779	6.24873e-06	4.12526e-05
179	ENSG00000133805	46.5	1.21501	0.262307	4.63202	3.6211e-06	2.51669e-05
180	ENSG00000078053	13.8333	-2.06609	0.512316	-4.03284	5.5107e-05	0.000306224
181	ENSG00000167772	34	-1.78022	0.320177	-5.56011	2.69606e-08	2.66846e-07
182	ENSG00000029534	9.16667	2.55459	0.678435	3.76542	0.000166273	0.0008437
183	ENSG00000148677	4.83333	2.64385	0.947902	2.78916	0.00528445	0.0184027
184	ENSG00000189127	36.6667	1.2854	0.294337	4.36712	1.25898e-05	7.90262e-05
185	ENSG00000206199	4.5	3	1.0446	2.87192	0.00407986	0.0146551
186	ENSG00000166825	103.167	-1.47217	0.183713	-8.01344	1.1154e-15	2.70271e-14
187	ENSG00000131480	25.1667	-1.32862	0.357732	-3.71401	0.000203999	0.00101364
188	ENSG00000131471	8.66667	-1.73696	0.619473	-2.80394	0.00504824	0.0176774
189	ENSG00000255860	969.833	-7.06959	0.229462	-30.8094	1.96141e-208	7.69933e-205
190	ENSG00000256518	17.6667	1.93289	0.454505	4.25273	2.11183e-05	0.000128166
191	ENSG00000255947	27	-1.60881	0.349331	-4.60539	4.11685e-06	2.81734e-05
192	ENSG00000260302	44	-6.02236	0.750535	-8.02409	1.02279e-15	2.49371e-14
193	ENSG00000213983	53.8333	1.01342	0.240594	4.21215	2.52947e-05	0.000150808
194	ENSG00000154856	44.8333	6.47032	0.858055	7.54068	4.67544e-14	9.64931e-13
195	ENSG00000244509	51.5	1.26039	0.246301	5.11727	3.09995e-07	2.58355e-06
196	ENSG00000130208	107.833	-1.64202	0.184504	-8.89961	5.60453e-19	1.88356e-17
197	ENSG00000130203	673.667	-2.12222	0.213186	-9.95479	2.40329e-23	1.16756e-21
198	ENSG00000178878	27.5	1.32805	0.340916	3.89555	9.79773e-05	0.000519309
199	ENSG00000136044	346.667	1.17318	0.104379	11.2396	2.60512e-29	1.87981e-27
200	ENSG00000171885	22.8333	1.59904	0.386621	4.13594	3.53511e-05	0.000204249
201	ENSG00000120318	74.6667	1.27492	0.208041	6.12819	8.88841e-10	1.07753e-08
202	ENSG00000198576	20.5	-2.45251	0.453959	-5.40249	6.57205e-08	6.07296e-07
203	ENSG00000112379	215.667	1.39771	0.130812	10.6848	1.19854e-26	7.51558e-25
204	ENSG00000137727	21.6667	1.55552	0.395401	3.93403	8.35321e-05	0.000448314
205	ENSG00000128805	33.5	5.29278	0.686556	7.70918	1.26632e-14	2.74934e-13
206	ENSG00000145819	117.833	1.35206	0.167822	8.05652	7.84997e-16	1.93314e-14
207	ENSG00000137962	80.6667	-1.44524	0.220575	-6.55213	5.67206e-11	8.16769e-10
208	ENSG00000006740	110.667	3.44057	0.23746	14.489	1.421e-47	2.2492e-45
209	ENSG00000047648	15.3333	2.3599	0.520656	4.53254	5.82786e-06	3.87215e-05
210	ENSG00000198844	45.8333	3.32193	0.355263	9.3506	8.71492e-21	3.49791e-19
211	ENSG00000214944	69.8333	2.98457	0.273846	10.8987	1.16901e-27	7.72531e-26
212	ENSG00000129675	112.833	1.82523	0.179578	10.164	2.87078e-24	1.51058e-22
213	ENSG00000131089	261.167	1.82994	0.124064	14.75	3.07525e-49	5.1588e-47
214	ENSG00000172379	108.5	3.49608	0.241886	14.4534	2.38465e-47	3.68532e-45
215	ENSG00000140450	67.8333	4.61102	0.400175	11.5225	1.0161e-30	7.91389e-29
216	ENSG00000180801	21.3333	1.29834	0.385651	3.36662	0.00076095	0.00331598
217	ENSG00000116539	862.833	1.07805	0.0797381	13.5199	1.19409e-41	1.51202e-39
218	ENSG00000152092	47.8333	6.56478	0.856457	7.66505	1.78767e-14	3.83041e-13
219	ENSG00000160072	1119.33	-1.1193	0.0829676	-13.4908	1.77162e-41	2.20073e-39
220	ENSG00000171681	2175	-1.4162	0.0651266	-21.7454	7.63833e-105	5.76606e-102
221	ENSG00000198513	38.5	1.23133	0.28328	4.34668	1.38213e-05	8.64749e-05
222	ENSG00000206190	308.833	1.06591	0.108873	9.79043	1.23772e-22	5.74296e-21
223	ENSG00000058668	1369.67	1.26224	0.0691874	18.2438	2.31957e-74	8.75506e-72
224	ENSG00000167601	13.1667	1.65896	0.501537	3.30776	0.000940464	0.00400575
225	ENSG00000167080	47.6667	-2.07039	0.280147	-7.39035	1.46438e-13	2.8684e-12
226	ENSG00000186318	202.333	1.1175	0.133133	8.39389	4.70304e-17	1.27671e-15
227	ENSG00000182240	5.66667	3.36923	1.00461	3.35378	0.000797147	0.00345806
228	ENSG00000112182	73.5	1.29002	0.210695	6.12267	9.20182e-10	1.11347e-08
229	ENSG00000131668	23.8333	2.79586	0.440944	6.34061	2.2885e-10	3.01251e-09
230	ENSG00000215196	15.3333	-1.66985	0.46624	-3.58152	0.000341596	0.00160807
231	ENSG00000083123	202.5	1.14684	0.137747	8.32573	8.3812e-17	2.22897e-15
232	ENSG00000127152	54.5	2.68523	0.290662	9.23832	2.50388e-20	9.63602e-19
233	ENSG00000161940	13.8333	-1.75207	0.501979	-3.49033	0.00048243	0.00219639
234	ENSG00000135697	6	3.45943	0.993173	3.48321	0.000495444	0.00225094
235	ENSG00000278616	12.6667	1.48543	0.514569	2.88674	0.00389259	0.0140933
236	ENSG00000162373	7.16667	3.73696	0.976385	3.82735	0.000129532	0.000670268
237	ENSG00000282851	27.6667	1.21412	0.334867	3.6257	0.000288183	0.00137998
238	ENSG00000101144	93.1667	6.79181	0.662083	10.2582	1.0866e-24	5.94058e-23
239	ENSG00000116985	121.5	1.229	0.164135	7.48772	7.00805e-14	1.41509e-12
240	ENSG00000169594	45.3333	-2.95869	0.339998	-8.70208	3.25851e-18	9.94631e-17
241	ENSG00000104765	752.833	1.18773	0.081695	14.5386	6.90053e-48	1.11931e-45
242	ENSG00000176720	108.333	-2.81243	0.216626	-12.9829	1.52937e-38	1.69587e-36
243	ENSG00000225439	175.333	-1.279	0.142368	-8.98379	2.61594e-19	9.13576e-18
244	ENSG00000162670	20.8333	4.30985	0.661142	6.51881	7.08697e-11	1.00721e-09
245	ENSG00000151136	16.1667	1.76939	0.458333	3.86049	0.000113161	0.000591956
246	ENSG00000159388	452.333	1.08375	0.093044	11.6477	2.35642e-31	1.88773e-29
247	ENSG00000026950	61.5	1.50779	0.23701	6.36174	1.99484e-10	2.64725e-09
248	ENSG00000186470	208.667	1.84918	0.13624	13.5729	5.79507e-42	7.48288e-40
249	ENSG00000111801	116	3.16074	0.218187	14.4864	1.47719e-47	2.31943e-45
250	ENSG00000215146	48.8333	-6.17492	0.747593	-8.25973	1.45998e-16	3.82068e-15
251	ENSG00000183171	34.6667	-1.04182	0.294399	-3.5388	0.000401948	0.00186106
252	ENSG00000166352	74	1.14886	0.210809	5.44978	5.04317e-08	4.74963e-07
253	ENSG00000261652	14.5	-1.56294	0.470289	-3.32335	0.00088943	0.00381154
254	ENSG00000132016	39.6667	-1.26303	0.286226	-4.41271	1.02084e-05	6.52e-05
255	ENSG00000116667	473.833	1.18609	0.0929086	12.7662	2.53369e-37	2.65929e-35
256	ENSG00000239887	71.8333	1.16389	0.211072	5.51417	3.50421e-08	3.41157e-07
257	ENSG00000143443	46.5	1.02333	0.262308	3.90126	9.56927e-05	0.000508023
258	ENSG00000173918	22.8333	1.07973	0.374667	2.88183	0.00395373	0.0142778
259	ENSG00000133466	7.83333	1.71049	0.656231	2.60654	0.00914619	0.0298441
260	ENSG00000159403	125.833	1.42381	0.164633	8.64836	5.22439e-18	1.56309e-16
261	ENSG00000198535	11	-1.52725	0.540103	-2.82769	0.00468846	0.0165713
262	ENSG00000205502	6.33333	-2.72246	0.840385	-3.23954	0.00119722	0.00494796
263	ENSG00000183186	172.667	-1.18807	0.147017	-8.08119	6.41369e-16	1.59142e-14
264	ENSG00000221843	14.1667	-1.34577	0.467676	-2.87758	0.00400737	0.014437
265	ENSG00000163689	45	1.65711	0.281914	5.87808	4.15063e-09	4.6025e-08
266	ENSG00000106804	23	1.34395	0.372129	3.61153	0.000304398	0.00144834
267	ENSG00000165084	67.5	2.55199	0.255156	10.0017	1.49843e-23	7.40796e-22
268	ENSG00000204711	234.167	-1.03402	0.122042	-8.47263	2.39916e-17	6.6415e-16
269	ENSG00000154040	157.5	-2.18866	0.164872	-13.2749	3.2353e-40	3.80235e-38
270	ENSG00000148408	25	-2.87447	0.444272	-6.47006	9.79637e-11	1.36267e-09
271	ENSG00000100346	11.5	1.5025	0.526804	2.85211	0.00434304	0.0154983
272	ENSG00000153956	265.167	1.85264	0.123001	15.0619	2.8832e-51	5.4412e-49
273	ENSG00000182389	248.667	-1.08942	0.122984	-8.85824	8.12883e-19	2.67244e-17
274	ENSG00000182985	358.5	-4.5511	0.177486	-25.642	5.19638e-145	9.27176e-142
275	ENSG00000104327	292.833	4.08139	0.172169	23.7057	3.14933e-124	4.75476e-121
276	ENSG00000122786	499	2.3254	0.100209	23.2054	4.01618e-119	4.3792e-116
277	ENSG00000077274	9.83333	4.22239	0.936889	4.50682	6.58071e-06	4.3284e-05
278	ENSG00000138380	49.3333	1.53343	0.263208	5.82593	5.67963e-09	6.16902e-08
279	ENSG00000003400	8.5	2.42626	0.69016	3.51551	0.000438911	0.00201509
280	ENSG00000099338	7.33333	-2.16992	0.712017	-3.04757	0.00230697	0.00888693
281	ENSG00000114423	140.167	1.02581	0.153477	6.68378	2.32861e-11	3.51567e-10
282	ENSG00000183287	8.83333	1.93289	0.635336	3.0423	0.00234775	0.00901923
283	ENSG00000168491	39.8333	1.545	0.29379	5.25884	1.44965e-07	1.27189e-06
284	ENSG00000203952	10.8333	-2	0.578777	-3.45556	0.000549153	0.00246981
285	ENSG00000117477	4.5	3	1.0446	2.87192	0.00407986	0.0146551
286	ENSG00000228544	7	-2.32193	0.749483	-3.09804	0.00194808	0.0076538
287	ENSG00000223745	28.1667	1.0906	0.329314	3.31174	0.000927165	0.00395339
288	ENSG00000140481	7.83333	2.078	0.695498	2.98779	0.00281003	0.0105778
289	ENSG00000162004	16.1667	-1.30117	0.435973	-2.98452	0.00284027	0.0106711
290	ENSG00000169515	5.83333	-2.95419	0.907784	-3.25429	0.00113676	0.00473397
291	ENSG00000119242	66.6667	1.97756	0.24184	8.17715	2.90637e-16	7.42751e-15
292	ENSG00000108691	15.5	4.90689	0.905904	5.41656	6.07561e-08	5.64611e-07
293	ENSG00000006606	41	-2.19878	0.315739	-6.96391	3.30956e-12	5.56613e-11
294	ENSG00000142871	245.333	1.77417	0.126113	14.0681	5.96466e-45	8.54514e-43
295	ENSG00000118523	171.833	-1.02949	0.13818	-7.45031	9.312e-14	1.8555e-12
296	ENSG00000138764	459.333	1.2194	0.100786	12.0989	1.07078e-33	9.46676e-32
297	ENSG00000135083	28.6667	1.05063	0.333501	3.15029	0.00163106	0.00654661
298	ENSG00000260916	75	-1.08746	0.210815	-5.15839	2.49088e-07	2.10544e-06
299	ENSG00000183813	47.5	-6.55458	0.85641	-7.65356	1.95493e-14	4.1706e-13
300	ENSG00000184305	26.8333	2.58496	0.404429	6.39163	1.64122e-10	2.20329e-09
301	ENSG00000167775	15.8333	-1.25873	0.43846	-2.87081	0.00409426	0.0146987
302	ENSG00000026508	430.5	2.32394	0.108092	21.4996	1.56985e-102	1.14116e-99
303	ENSG00000163814	22.3333	1.92057	0.404976	4.74242	2.11177e-06	1.54081e-05
304	ENSG00000107736	8.16667	1.62449	0.629646	2.58001	0.00987981	0.031909
305	ENSG00000117266	52.3333	1.74894	0.263552	6.63604	3.22227e-11	4.79481e-10
306	ENSG00000171450	5.66667	-2.53605	0.857378	-2.95791	0.0030973	0.011544
307	ENSG00000230666	16.3333	-4.98489	0.897762	-5.55257	2.81499e-08	2.77081e-07
308	ENSG00000237438	68.3333	-1.02647	0.218179	-4.70473	2.54206e-06	1.82025e-05
309	ENSG00000048740	170.667	1.17705	0.142994	8.23152	1.84848e-16	4.79263e-15
310	ENSG00000224109	36.8333	-2.7851	0.354549	-7.85534	3.98694e-15	9.15225e-14
311	ENSG00000137691	8.5	4	0.950444	4.20855	2.57009e-05	0.000152951
312	ENSG00000171811	64.1667	-1.21348	0.225081	-5.3913	6.99504e-08	6.44259e-07
313	ENSG00000089101	25.1667	-4.15987	0.578413	-7.19187	6.39121e-13	1.17895e-11
314	ENSG00000142609	17.3333	-1.44057	0.440568	-3.26981	0.00107621	0.00451826
315	ENSG00000138028	32.3333	-2.1836	0.344818	-6.33261	2.41046e-10	3.16879e-09
316	ENSG00000128965	47.3333	-1.4267	0.261171	-5.46271	4.68922e-08	4.44615e-07
317	ENSG00000170004	1822.67	1.03776	0.059963	17.3067	4.18411e-67	1.32454e-64
318	ENSG00000072609	280.667	-1.09487	0.113413	-9.65387	4.73348e-22	2.11146e-20
319	ENSG00000064886	80.1667	-2.11917	0.219908	-9.63663	5.59968e-22	2.48092e-20
320	ENSG00000278530	51.3333	-1.34496	0.250703	-5.36475	8.10632e-08	7.38378e-07
321	ENSG00000164695	24	5.55458	0.879142	6.31819	2.64651e-10	3.46518e-09
322	ENSG00000154645	173.833	-1.03542	0.139665	-7.41359	1.22928e-13	2.43216e-12
323	ENSG00000101938	471.5	3.09718	0.114819	26.9745	2.9463e-160	6.42523e-157
324	ENSG00000133019	121.167	2.05521	0.179111	11.4745	1.77224e-30	1.35874e-28
325	ENSG00000182022	21.5	4.96578	0.77767	6.38546	1.70883e-10	2.2878e-09
326	ENSG00000175040	1703.33	-1.09747	0.0826989	-13.2706	3.42717e-40	4.00387e-38
327	ENSG00000154080	128	1.41935	0.163426	8.68495	3.78916e-18	1.14946e-16
328	ENSG00000160161	108.333	-2.44245	0.201166	-12.1415	6.36637e-34	5.65397e-32
329	ENSG00000163347	92.8333	1.49317	0.190299	7.84646	4.2796e-15	9.76694e-14
330	ENSG00000253958	9	-3.64385	0.850518	-4.28428	1.83336e-05	0.000112342
331	ENSG00000184697	104.5	-7.28308	0.73487	-9.9107	3.73999e-23	1.78167e-21
332	ENSG00000198178	6.5	-3.12928	0.900884	-3.47356	0.000513595	0.00232748
333	ENSG00000166527	5.66667	-2.22239	0.81644	-2.72205	0.00648785	0.0219774
334	ENSG00000153132	175.667	1.39066	0.147584	9.42286	4.38965e-21	1.8062e-19
335	ENSG00000165959	55.8333	3.9023	0.365727	10.67	1.40643e-26	8.70788e-25
336	ENSG00000166250	15.6667	-1.98089	0.480288	-4.12438	3.71733e-05	0.000213333
337	ENSG00000158258	13.3333	2.23704	0.53418	4.1878	2.8167e-05	0.000166066
338	ENSG00000147003	12.3333	1.3356	0.503269	2.65385	0.0079578	0.0263786
339	ENSG00000144191	39.8333	-1.6749	0.292196	-5.73213	9.91792e-09	1.04599e-07
340	ENSG00000227201	5.66667	-3.36923	1.00315	-3.35866	0.000783207	0.00340089
341	ENSG00000118432	116.5	2.74013	0.202701	13.5181	1.22288e-41	1.53855e-39
342	ENSG00000174469	335	1.40846	0.108159	13.0222	9.15502e-39	1.02094e-36
343	ENSG00000196739	202.167	-1.49286	0.133923	-11.1471	7.39393e-29	5.16444e-27
344	ENSG00000168542	17.8333	1.79008	0.445108	4.02167	5.77872e-05	0.000319941
345	ENSG00000169031	12.3333	1.63743	0.538396	3.04131	0.00235548	0.00904541
346	ENSG00000081052	118.833	2.37851	0.188442	12.622	1.59764e-36	1.63317e-34
347	ENSG00000204262	170.833	3.34217	0.190467	17.5472	6.24428e-69	2.11304e-66
348	ENSG00000112280	13.6667	-2.54432	0.570247	-4.46178	8.12799e-06	5.27365e-05
349	ENSG00000092758	72	-1.32895	0.222805	-5.96461	2.45214e-09	2.79978e-08
350	ENSG00000158270	18	-1.88583	0.446125	-4.22713	2.36687e-05	0.000142237
351	ENSG00000198756	216.667	1.41809	0.134379	10.5529	4.9249e-26	2.91148e-24
352	ENSG00000170619	293.5	-1.3386	0.115462	-11.5934	4.45133e-31	3.5371e-29
353	ENSG00000109472	283.333	1.17023	0.113268	10.3315	5.0765e-25	2.83865e-23
354	ENSG00000106034	2355.5	-6.51369	0.136517	-47.7135	0	0
355	ENSG00000135678	93.5	-1.33817	0.186861	-7.16131	7.99082e-13	1.46166e-11
356	ENSG00000143320	409.167	-1.2154	0.1019	-11.9274	8.51579e-33	7.29866e-31
357	ENSG00000143578	110	1.32805	0.173965	7.63403	2.27521e-14	4.83809e-13
358	ENSG00000103196	7.33333	-2.4021	0.738818	-3.25127	0.00114892	0.00478053
359	ENSG00000058453	33.1667	1.04372	0.345916	3.01727	0.00255064	0.00969617
360	ENSG00000112297	51.8333	-1.38752	0.259377	-5.34942	8.82379e-08	7.99559e-07
361	ENSG00000118231	5.33333	3.27302	1.02071	3.2066	0.00134312	0.00549195
362	ENSG00000165475	127	1.4133	0.164194	8.60753	7.46529e-18	2.19343e-16
363	ENSG00000147408	23.5	4.49185	0.651803	6.89143	5.52351e-12	9.03416e-11
364	ENSG00000183117	22.1667	-1.21723	0.373184	-3.26174	0.00110729	0.00462476
365	ENSG00000164796	12.5	1.77052	0.544786	3.24993	0.00115432	0.00479998
366	ENSG00000114646	38.6667	1.152	0.286702	4.01813	5.86629e-05	0.000324423
367	ENSG00000178662	53.1667	-1.2375	0.244376	-5.06391	4.10735e-07	3.35616e-06
368	ENSG00000159176	56.6667	1.36678	0.246668	5.54099	3.00772e-08	2.95163e-07
369	ENSG00000268940	40.1667	-3.46597	0.391843	-8.84532	9.12649e-19	2.97551e-17
370	ENSG00000269586	19	-4.44625	0.733511	-6.0616	1.3477e-09	1.5976e-08
371	ENSG00000228836	5.83333	-3.41503	1.01668	-3.35902	0.000782193	0.00339723
372	ENSG00000278289	4.83333	-3.11547	1.04226	-2.98914	0.00279763	0.0105412
373	ENSG00000124092	543.333	-8.49674	0.487189	-17.4403	4.0778e-68	1.33392e-65
374	ENSG00000135047	450.167	-1.34745	0.0949516	-14.1909	1.04287e-45	1.53898e-43
375	ENSG00000112659	113.333	1.05445	0.169026	6.23837	4.4215e-10	5.58435e-09
376	ENSG00000257923	587.833	1.08867	0.084971	12.8122	1.40099e-37	1.50259e-35
377	ENSG00000006210	7.33333	3.32193	0.873121	3.80466	0.000142001	0.000729215
378	ENSG00000214429	25.5	-2.81816	0.428647	-6.57455	4.88015e-11	7.07406e-10
379	ENSG00000140465	208.5	-1.4986	0.131457	-11.3999	4.18427e-30	3.17084e-28
380	ENSG00000138061	84	1.52453	0.20427	7.46329	8.43889e-14	1.6901e-12
381	ENSG00000145476	35.3333	2.28951	0.3344	6.84662	7.56157e-12	1.2135e-10
382	ENSG00000222041	8.16667	3.9386	0.955897	4.12031	3.78357e-05	0.000216692
383	ENSG00000276644	431.833	1.65029	0.098402	16.7709	3.98122e-63	1.13246e-60
384	ENSG00000126733	99.8333	1.75372	0.189698	9.24478	2.35719e-20	9.08931e-19
385	ENSG00000165617	113	-1.05784	0.168624	-6.27338	3.53299e-10	4.52376e-09
386	ENSG00000235244	16.8333	-2.20511	0.474307	-4.64912	3.33347e-06	2.33268e-05
387	ENSG00000035664	28.6667	1.05063	0.332447	3.16028	0.00157617	0.00634833
388	ENSG00000092345	136.333	2.73224	0.189236	14.4383	2.97176e-47	4.55678e-45
389	ENSG00000198354	35.1667	3.17754	0.39023	8.14273	3.86456e-16	9.78707e-15
390	ENSG00000232093	19	1.1745	0.402913	2.91502	0.0035567	0.0130359
391	ENSG00000080166	61	-3.53862	0.323524	-10.9377	7.60667e-28	5.0781e-26
392	ENSG00000077279	4.83333	2.64385	0.96031	2.75312	0.00590294	0.0202618
393	ENSG00000168209	115.5	1.10434	0.172206	6.41287	1.42809e-10	1.93572e-09
394	ENSG00000109832	30.5	-2.79837	0.391152	-7.15416	8.41889e-13	1.53709e-11
395	ENSG00000229816	13	-1.34792	0.494801	-2.72417	0.00644633	0.0218556
396	ENSG00000137628	36.8333	2.1343	0.318578	6.69945	2.092e-11	3.18538e-10
397	ENSG00000165507	63.1667	2.01911	0.244156	8.26975	1.34239e-16	3.52213e-15
398	ENSG00000182108	56.3333	-1.29218	0.238252	-5.42358	5.84174e-08	5.44684e-07
399	ENSG00000273311	48.3333	-1.22239	0.258524	-4.72835	2.26354e-06	1.63996e-05
400	ENSG00000134815	238.333	-1.11351	0.127492	-8.734	2.45812e-18	7.65801e-17
401	ENSG00000184047	21	-1.32193	0.38578	-3.42663	0.000611118	0.00272353
402	ENSG00000261645	12.6667	2.89616	0.614647	4.71191	2.45402e-06	1.76235e-05
403	ENSG00000154309	22.3333	1.44478	0.377889	3.82331	0.000131672	0.000680445
404	ENSG00000050165	43	1.66051	0.282633	5.87515	4.22449e-09	4.67912e-08
405	ENSG00000116544	50.8333	-1.1224	0.251569	-4.46158	8.13569e-06	5.27691e-05
406	ENSG00000185559	24	5.55458	0.880381	6.30929	2.80312e-10	3.6556e-09
407	ENSG00000128917	15.8333	-1.90689	0.492466	-3.87212	0.000107892	0.000566958
408	ENSG00000137090	103.667	-5.24317	0.387234	-13.5401	9.07025e-42	1.15599e-39
409	ENSG00000176399	81.5	-1.55756	0.206475	-7.54355	4.57343e-14	9.46864e-13
410	ENSG00000142700	78.8333	-1.84488	0.215557	-8.55867	1.14182e-17	3.29082e-16
411	ENSG00000267432	20.6667	-2.46632	0.449551	-5.48618	4.10709e-08	3.93027e-07
412	ENSG00000158486	11.6667	-2.58496	0.604414	-4.27681	1.89593e-05	0.000116032
413	ENSG00000137094	62.3333	1.02903	0.224143	4.59095	4.41225e-06	2.99859e-05
414	ENSG00000120675	125.833	-1.97623	0.176231	-11.2139	3.48538e-29	2.49663e-27
415	ENSG00000178401	248.833	-1.16713	0.118735	-9.82977	8.38137e-23	3.92604e-21
416	ENSG00000059769	240.333	-1.07571	0.126584	-8.49801	1.92874e-17	5.41566e-16
417	ENSG00000187957	38.6667	-1.00934	0.28065	-3.59642	0.000322622	0.00152765
418	ENSG00000142182	234	-1.9542	0.132646	-14.7324	3.99192e-49	6.63979e-47
419	ENSG00000113657	586.5	1.41654	0.0870279	16.2769	1.44086e-59	3.57972e-57
420	ENSG00000162490	29.3333	1.81263	0.345093	5.25258	1.4998e-07	1.31062e-06
421	ENSG00000230366	20.8333	-2.47999	0.445933	-5.56136	2.67681e-08	2.65074e-07
422	ENSG00000135636	32.5	-1.90923	0.331707	-5.75578	8.62401e-09	9.1692e-08
423	ENSG00000164330	17	4.27798	0.722674	5.91966	3.22608e-09	3.6244e-08
424	ENSG00000171551	13.3333	-2	0.524979	-3.80967	0.00013915	0.000716211
425	ENSG00000151617	20.3333	-2.53051	0.454549	-5.56709	2.5903e-08	2.57156e-07
426	ENSG00000115380	5.66667	3.36923	1.00574	3.35001	0.000808075	0.00349807
427	ENSG00000198759	13.3333	-2.80735	0.58808	-4.77376	1.80817e-06	1.33166e-05
428	ENSG00000146648	49.6667	1.75803	0.267795	6.56483	5.20933e-11	7.51791e-10
429	ENSG00000122877	31.1667	-1.37638	0.32011	-4.2997	1.7103e-05	0.000105262
430	ENSG00000155849	37.6667	4.96743	0.589144	8.43161	3.40947e-17	9.33301e-16
431	ENSG00000161671	190.667	-1.03037	0.152662	-6.74938	1.48482e-11	2.30013e-10
432	ENSG00000132205	37	-1.53343	0.298866	-5.13083	2.88463e-07	2.41178e-06
433	ENSG00000125746	165.167	1.1694	0.147434	7.93171	2.16154e-15	5.11138e-14
434	ENSG00000134531	120.167	1.27325	0.172726	7.37154	1.68666e-13	3.29067e-12
435	ENSG00000232445	133.5	-1.11504	0.156035	-7.14609	8.92836e-13	1.62708e-11
436	ENSG00000170370	6.33333	-2.72246	0.839586	-3.24263	0.00118433	0.00490089
437	ENSG00000138792	29.5	1.26534	0.3288	3.84837	0.000118904	0.000619685
438	ENSG00000197594	194.5	1.24661	0.132771	9.38915	6.04861e-21	2.44775e-19
439	ENSG00000136960	9.16667	3.67242	0.845446	4.34377	1.4006e-05	8.75741e-05
440	ENSG00000001561	85.3333	2.52026	0.225759	11.1635	6.15298e-29	4.31302e-27
441	ENSG00000112796	9.33333	2.58496	0.673136	3.84018	0.000122946	0.000638205
442	ENSG00000176177	50.1667	5.88752	0.674056	8.73447	2.44807e-18	7.64775e-17
443	ENSG00000223797	19.6667	1.365	0.404995	3.37041	0.000750576	0.00327368
444	ENSG00000163508	40	-1.22239	0.282676	-4.32435	1.52982e-05	9.49282e-05
445	ENSG00000119888	295.167	-3.94468	0.167516	-23.5481	1.31184e-122	1.8391e-119
446	ENSG00000086289	56.6667	6.06609	0.671145	9.03841	1.58967e-19	5.6728e-18
447	ENSG00000044524	172.833	2.62099	0.167562	15.6419	3.77141e-55	8.2246e-53
448	ENSG00000135333	114	1.26483	0.171259	7.38545	1.51936e-13	2.97017e-12
449	ENSG00000154928	113.5	3.78705	0.251451	15.0608	2.9316e-51	5.47986e-49
450	ENSG00000141736	56.3333	1.55102	0.24461	6.34078	2.28605e-10	3.0113e-09
451	ENSG00000178568	25.3333	2.72247	0.420014	6.48184	9.06093e-11	1.26666e-09
452	ENSG00000130023	118.167	1.01223	0.165388	6.12032	9.33885e-10	1.12865e-08
453	ENSG00000136541	34.5	1.80736	0.321108	5.6285	1.81789e-08	1.84296e-07
454	ENSG00000213462	54.8333	-1.52135	0.245943	-6.18576	6.18021e-10	7.66745e-09
455	ENSG00000233056	9.33333	-4.14295	0.940483	-4.40513	1.05718e-05	6.73023e-05
456	ENSG00000230426	40.3333	4.53605	0.505306	8.97684	2.78645e-19	9.66247e-18
457	ENSG00000269526	6.5	-3.58496	0.986492	-3.63405	0.000279008	0.00134086
458	ENSG00000268964	10.8333	-3.29768	0.719545	-4.583	4.58344e-06	3.10517e-05
459	ENSG00000140009	23.6667	-2.97728	0.456814	-6.51748	7.14965e-11	1.01539e-09
460	ENSG00000104413	131.833	3.23387	0.20952	15.4347	9.5674e-54	1.91612e-51
461	ENSG00000119715	22.3333	-1.33703	0.374998	-3.56544	0.000363246	0.00170113
462	ENSG00000175832	147.333	-1.44057	0.15768	-9.13604	6.47836e-20	2.38557e-18
463	ENSG00000244405	21.8333	-1.87915	0.407006	-4.617	3.89326e-06	2.68681e-05
464	ENSG00000010030	25.1667	-1.42381	0.359434	-3.96125	7.45588e-05	0.00040302
465	ENSG00000115363	14.8333	1.69515	0.491933	3.44589	0.000569187	0.00255056
466	ENSG00000064655	9.66667	4.19639	0.940322	4.46272	8.09266e-06	5.25595e-05
467	ENSG00000188107	15.1667	2.0199	0.50015	4.03859	5.37746e-05	0.000299499
468	ENSG00000182518	159.167	1.04327	0.14426	7.23188	4.76349e-13	8.90409e-12
469	ENSG00000156500	133.333	-1.6531	0.16939	-9.75913	1.68591e-22	7.73117e-21
470	ENSG00000124019	5.33333	2.80735	0.924931	3.0352	0.00240375	0.00921273
471	ENSG00000159784	56.6667	2.05364	0.259656	7.90907	2.59325e-15	6.06648e-14
472	ENSG00000185519	17.8333	1.16506	0.415501	2.80398	0.00504754	0.0176774
473	ENSG00000109794	82.1667	1.1657	0.199111	5.85452	4.7838e-09	5.26889e-08
474	ENSG00000162391	15.5	-4.90689	0.900791	-5.44731	5.1138e-08	4.80922e-07
475	ENSG00000170074	40.6667	-3.73908	0.410074	-9.11807	7.64767e-20	2.7848e-18
476	ENSG00000204677	5	-2.70044	0.938954	-2.876	0.00402745	0.0145013
477	ENSG00000143340	14.3333	-1.45372	0.469596	-3.09568	0.00196363	0.0077065
478	ENSG00000113391	169.167	1.06661	0.146302	7.29048	3.08846e-13	5.8342e-12
479	ENSG00000104059	35.3333	-2.77649	0.367182	-7.56163	3.98063e-14	8.28504e-13
480	ENSG00000177706	43.1667	2.13614	0.313293	6.81834	9.21002e-12	1.46014e-10
481	ENSG00000231528	22.3333	-1.23266	0.37507	-3.28648	0.00101449	0.00428203
482	ENSG00000225684	34	-3.55459	0.4329	-8.21111	2.19159e-16	5.64494e-15
483	ENSG00000183114	25.1667	-1.37587	0.355233	-3.87314	0.000107441	0.000565046
484	ENSG00000197872	29	3.63048	0.474234	7.65545	1.9263e-14	4.11847e-13
485	ENSG00000145945	5	-2.70044	0.954448	-2.82932	0.00466474	0.0164932
486	ENSG00000135248	26.8333	-2.12653	0.378809	-5.61372	1.98017e-08	2.00025e-07
487	ENSG00000118246	618.167	6.75607	0.257924	26.194	3.10781e-151	6.0997e-148
488	ENSG00000083857	1737	1.40414	0.0630468	22.2714	6.9913e-110	6.53421e-107
489	ENSG00000165323	29.3333	2.16993	0.360165	6.0248	1.69318e-09	1.96989e-08
490	ENSG00000196159	111.167	1.17227	0.170063	6.89316	5.45665e-12	8.9397e-11
491	ENSG00000135722	27.3333	-1.18903	0.333392	-3.56647	0.000361825	0.00169526
492	ENSG00000269190	68.5	-5.32553	0.486591	-10.9446	7.05608e-28	4.72661e-26
493	ENSG00000147364	103.167	4.06054	0.281614	14.4188	3.94143e-47	5.99678e-45
494	ENSG00000161243	33	-2.5429	0.370518	-6.86309	6.73847e-12	1.08942e-10
495	ENSG00000104870	34.5	-2.19994	0.337719	-6.51411	7.31223e-11	1.03473e-09
496	ENSG00000157353	81.3333	1.07607	0.196766	5.46878	4.53154e-08	4.30914e-07
497	ENSG00000128610	19.6667	1.30485	0.396002	3.29507	0.000983956	0.00416748
498	ENSG00000162344	56.8333	2.442	0.272374	8.96563	3.08524e-19	1.06422e-17
499	ENSG00000075388	21.3333	-2.43296	0.437253	-5.56418	2.63381e-08	2.61212e-07
500	ENSG00000066468	321.667	1.21173	0.10697	11.3277	9.56679e-30	7.1124e-28
501	ENSG00000137460	59.1667	-1.60126	0.242166	-6.61224	3.78536e-11	5.59032e-10
502	ENSG00000189283	30.1667	1.19592	0.322668	3.70635	0.00021027	0.00104059
503	ENSG00000185070	348.333	1.36325	0.106436	12.8083	1.47382e-37	1.5721e-35
504	ENSG00000248905	9.33333	3.70044	0.844377	4.38245	1.17353e-05	7.41321e-05
505	ENSG00000155816	68.5	1.29501	0.216164	5.99087	2.08726e-09	2.40446e-08
506	ENSG00000157827	456.333	-2.50126	0.107681	-23.2285	2.34504e-119	2.70741e-116
507	ENSG00000131781	22.6667	-1.06413	0.366428	-2.90406	0.00368356	0.0134507
508	ENSG00000075426	42.5	1.57743	0.286706	5.5019	3.75712e-08	3.62185e-07
509	ENSG00000170608	16	-2.5502	0.528837	-4.82227	1.41932e-06	1.06001e-05
510	ENSG00000176692	5	-3.16992	1.02517	-3.0921	0.00198744	0.0077906
511	ENSG00000178919	389.167	-1.58085	0.104159	-15.1773	4.99857e-52	9.61833e-50
512	ENSG00000103241	53.6667	-1.95561	0.265674	-7.36093	1.82632e-13	3.53852e-12
513	ENSG00000176165	62.5	-1.26849	0.22518	-5.63321	1.76885e-08	1.79975e-07
514	ENSG00000128573	24.3333	2.41895	0.409227	5.91103	3.39983e-09	3.8079e-08
515	ENSG00000280441	18.8333	3.36457	0.574416	5.85738	4.70222e-09	5.18486e-08
516	ENSG00000172159	142.833	-2.4704	0.178553	-13.8357	1.55241e-43	2.11591e-41
517	ENSG00000188738	18.8333	-1.03847	0.396219	-2.62096	0.00876824	0.0287495
518	ENSG00000053108	117.667	3.1836	0.219097	14.5306	7.75779e-48	1.24805e-45
519	ENSG00000160282	66.5	-1.73853	0.230866	-7.53048	5.05556e-14	1.0401e-12
520	ENSG00000227376	8.16667	-3.9386	0.954339	-4.12704	3.67465e-05	0.000211254
521	ENSG00000230590	109.5	-1.51839	0.179119	-8.47699	2.31092e-17	6.41534e-16
522	ENSG00000196371	139.167	-1.026	0.15674	-6.54586	5.91533e-11	8.50551e-10
523	ENSG00000172461	30.1667	5.89077	0.868899	6.77958	1.20529e-11	1.88646e-10
524	ENSG00000150201	7	-2.58496	0.784304	-3.29587	0.000981189	0.00415756
525	ENSG00000137726	47.5	5.53916	0.622194	8.90262	5.45424e-19	1.8362e-17
526	ENSG00000111432	16.8333	5.02974	0.89849	5.598	2.16842e-08	2.17252e-07
527	ENSG00000250208	12.1667	4.54432	0.921924	4.92917	8.25803e-07	6.41649e-06
528	ENSG00000171298	236	1.24088	0.134212	9.24561	2.33901e-20	9.03696e-19
529	ENSG00000136928	5.5	-2.48542	0.863438	-2.87852	0.00399544	0.0144019
530	ENSG00000145864	190	2.55274	0.160583	15.8967	6.67785e-57	1.52403e-54
531	ENSG00000268089	11.8333	4.06609	0.82345	4.93787	7.89811e-07	6.15633e-06
532	ENSG00000130222	46.3333	1.0156	0.257337	3.94657	7.9279e-05	0.000426772
533	ENSG00000144644	25.8333	1.11321	0.347786	3.20085	0.00137024	0.00559353
534	ENSG00000158089	105.167	7.70965	0.844556	9.12865	6.93609e-20	2.54934e-18
535	ENSG00000110328	157	1.58088	0.152944	10.3363	4.82669e-25	2.70667e-23
536	ENSG00000136542	6	3	0.922436	3.25226	0.00114492	0.00476594
537	ENSG00000172020	50	-1.19956	0.250084	-4.79665	1.61342e-06	1.19632e-05
538	ENSG00000183087	77.6667	-1.49553	0.217321	-6.88164	5.91678e-12	9.66128e-11
539	ENSG00000233695	12.1667	-4.10852	0.827994	-4.96202	6.97652e-07	5.46838e-06
540	ENSG00000272695	13.6667	-3.66296	0.691952	-5.29367	1.19889e-07	1.06425e-06
541	ENSG00000164125	252	3.36227	0.159892	21.0285	3.60214e-98	2.43791e-95
542	ENSG00000160766	20.3333	1.31366	0.390337	3.36545	0.000764177	0.0033264
543	ENSG00000162645	4.83333	-2.64385	0.954343	-2.77034	0.00559982	0.0193397
544	ENSG00000140297	230.333	1.25034	0.124617	10.0334	1.08678e-23	5.4414e-22
545	ENSG00000184344	12.6667	1.29546	0.491673	2.63479	0.00841891	0.0277186
546	ENSG00000156466	11	-3.07529	0.679612	-4.52506	6.03781e-06	3.99366e-05
547	ENSG00000134864	16.8333	1.24286	0.430596	2.88636	0.00389724	0.0141023
548	ENSG00000164411	33.1667	-2.73419	0.369368	-7.40233	1.33813e-13	2.63955e-12
549	ENSG00000163521	31	1.40439	0.324717	4.32497	1.52554e-05	9.47223e-05
550	ENSG00000107249	69	5.86153	0.571037	10.2647	1.01631e-24	5.57181e-23
551	ENSG00000112164	8.33333	3.96962	0.95365	4.16256	3.14704e-05	0.000183568
552	ENSG00000101958	15.5	4.1375	0.733011	5.64453	1.65632e-08	1.69228e-07
553	ENSG00000109738	49.5	1.43962	0.257763	5.58507	2.336e-08	2.32971e-07
554	ENSG00000087258	139.833	1.80183	0.164428	10.9582	6.06869e-28	4.10725e-26
555	ENSG00000128266	221	2.34556	0.140669	16.6743	2.01622e-62	5.42086e-60
556	ENSG00000168243	257.167	1.40007	0.119881	11.6789	1.63478e-31	1.31499e-29
557	ENSG00000260062	5	-2.32193	0.882638	-2.63067	0.00852175	0.0280255
558	ENSG00000133114	280.667	1.1585	0.120515	9.61284	7.05731e-22	3.08494e-20
559	ENSG00000063660	262.5	1.14257	0.122017	9.36403	7.67554e-21	3.09338e-19
560	ENSG00000150625	232.5	2.18133	0.138393	15.7618	5.69893e-56	1.28566e-53
561	ENSG00000165370	4.33333	-2.9386	1.05019	-2.79816	0.00513944	0.0179519
562	ENSG00000132975	13.6667	-2.28011	0.531768	-4.28778	1.80466e-05	0.000110722
563	ENSG00000175697	39.8333	-2.59202	0.336031	-7.71363	1.22286e-14	2.65792e-13
564	ENSG00000143147	184.833	1.09872	0.135007	8.13826	4.01013e-16	1.01296e-14
565	ENSG00000181773	38.5	-1.57665	0.293633	-5.36945	7.8979e-08	7.20986e-07
566	ENSG00000170412	27.1667	1.09398	0.333089	3.28433	0.00102224	0.00431103
567	ENSG00000169258	179.167	1.14963	0.138838	8.28033	1.22831e-16	3.24469e-15
568	ENSG00000121957	288.833	1.26186	0.113878	11.0808	1.5552e-28	1.07101e-26
569	ENSG00000023171	242.5	-1.21061	0.125912	-9.61468	6.93267e-22	3.03722e-20
570	ENSG00000180875	73.6667	1.86894	0.220338	8.48215	2.21073e-17	6.15462e-16
571	ENSG00000120251	4.5	3	1.04043	2.88342	0.00393389	0.0142166
572	ENSG00000182771	36	1.84629	0.31925	5.78322	7.3284e-09	7.85981e-08
573	ENSG00000152208	17.5	2.37197	0.485208	4.88856	1.01578e-06	7.77559e-06
574	ENSG00000164418	403.333	1.08035	0.103512	10.4369	1.68204e-25	9.68135e-24
575	ENSG00000176884	6	-2.63227	0.864118	-3.04619	0.00231762	0.00892094
576	ENSG00000179603	39.8333	1.84645	0.2978	6.20033	5.63467e-10	7.0236e-09
577	ENSG00000170899	545.5	1.12074	0.090255	12.4175	2.10011e-35	2.01067e-33
578	ENSG00000134202	174.5	-1.91038	0.151889	-12.5775	2.80925e-36	2.84212e-34
579	ENSG00000152402	42.6667	1.21703	0.270962	4.49151	7.07199e-06	4.63291e-05
580	ENSG00000172986	95.1667	1.33611	0.188324	7.09473	1.29604e-12	2.29787e-11
581	ENSG00000124575	42	1.078	0.275338	3.9152	9.0331e-05	0.000482167
582	ENSG00000184270	30.6667	1.22987	0.319568	3.84853	0.000118827	0.000619444
583	ENSG00000180573	163.667	-1.4211	0.149566	-9.5015	2.06883e-21	8.76998e-20
584	ENSG00000124635	122.5	-1.14379	0.162739	-7.02838	2.08946e-12	3.58791e-11
585	ENSG00000197903	593.667	-1.10208	0.0855814	-12.8776	6.01806e-38	6.52577e-36
586	ENSG00000276410	12.1667	-1.83289	0.532146	-3.44433	0.000572466	0.00256408
587	ENSG00000183598	21.6667	1.06711	0.375573	2.8413	0.00449305	0.0159727
588	ENSG00000287080	24.1667	-3.75489	0.534996	-7.01853	2.24216e-12	3.83669e-11
589	ENSG00000274750	10	2.5025	0.648318	3.85999	0.000113393	0.000592853
590	ENSG00000276180	163.333	-1.32193	0.147804	-8.94379	3.76061e-19	1.28812e-17
591	ENSG00000049239	197.667	1.35101	0.133747	10.1012	5.45687e-24	2.80372e-22
592	ENSG00000188921	16.5	3.50779	0.610984	5.74122	9.39964e-09	9.92932e-08
593	ENSG00000113196	25.3333	-3.08746	0.456042	-6.77012	1.28674e-11	2.00753e-10
594	ENSG00000227214	4.33333	-2.9386	1.05213	-2.793	0.00522223	0.0182184
595	ENSG00000180353	107.5	6.73471	0.604867	11.1342	8.55102e-29	5.93042e-27
596	ENSG00000099822	43.5	-1.56294	0.282525	-5.53203	3.16553e-08	3.1003e-07
597	ENSG00000206337	164.167	4.63929	0.261014	17.7741	1.1212e-70	3.92961e-68
598	ENSG00000068024	139.667	2.01728	0.167232	12.0627	1.66184e-33	1.46264e-31
599	ENSG00000114315	151.667	1.85571	0.160535	11.5595	6.60924e-31	5.20962e-29
600	ENSG00000069812	98.6667	-1.09239	0.181231	-6.02764	1.66367e-09	1.93785e-08
601	ENSG00000163909	100.167	-1.18034	0.186692	-6.32239	2.57555e-10	3.37903e-09
602	ENSG00000054392	26.6667	1.49033	0.352179	4.23173	2.31903e-05	0.000139611
603	ENSG00000226088	24.6667	-4.33219	0.614004	-7.05564	1.71803e-12	2.98934e-11
604	ENSG00000127124	8.5	2.90689	0.752142	3.86481	0.000111174	0.000582731
605	ENSG00000234745	2060.33	1.13703	0.0605094	18.7909	8.95821e-79	3.58822e-76
606	ENSG00000204525	585.333	1.01976	0.0852216	11.966	5.35401e-33	4.60891e-31
607	ENSG00000224557	9.5	-3.72792	0.842326	-4.42574	9.61117e-06	6.16063e-05
608	ENSG00000243753	11.8333	-1.45251	0.518769	-2.79992	0.00511156	0.0178704
609	ENSG00000143341	38.3333	2.29203	0.323068	7.09456	1.29766e-12	2.29866e-11
610	ENSG00000221887	10	1.58496	0.583428	2.71664	0.0065949	0.0223054
611	ENSG00000150540	61.1667	1.68634	0.241449	6.98425	2.8638e-12	4.86227e-11
612	ENSG00000134709	255.5	2.75327	0.144606	19.0398	7.98447e-81	3.48247e-78
613	ENSG00000143452	5	-2.70044	0.935278	-2.88731	0.00388551	0.0140729
614	ENSG00000176635	10.1667	-4.27301	0.933065	-4.57955	4.65986e-06	3.1505e-05
615	ENSG00000227117	5.66667	-3.36923	1.00574	-3.35001	0.000808084	0.00349807
616	ENSG00000228630	26.5	-3.48938	0.480459	-7.26261	3.79695e-13	7.13135e-12
617	ENSG00000243766	20.8333	1.66297	0.403455	4.12181	3.75913e-05	0.00021548
618	ENSG00000170689	169.667	-1.41959	0.147232	-9.64183	5.32297e-22	2.36366e-20
619	ENSG00000123388	150.167	-3.80907	0.223328	-17.0559	3.15887e-65	9.68738e-63
620	ENSG00000198353	32.1667	-1.43911	0.316819	-4.54238	5.56238e-06	3.71589e-05
621	ENSG00000180806	63.1667	3.59323	0.320786	11.2013	4.01676e-29	2.8461e-27
622	ENSG00000128710	7.33333	-2.4021	0.740458	-3.24407	0.00117835	0.0048792
623	ENSG00000128713	10.5	-2.40599	0.627693	-3.83307	0.000126553	0.000655199
624	ENSG00000153976	45.8333	2.16993	0.290458	7.4707	7.97681e-14	1.60411e-12
625	ENSG00000087076	11.5	-2.10691	0.582815	-3.61506	0.000300273	0.00143149
626	ENSG00000204228	118	1.0276	0.167846	6.12227	9.22508e-10	1.11559e-08
627	ENSG00000142798	205.5	1.18856	0.134028	8.868	7.44711e-19	2.45655e-17
628	ENSG00000158748	12.3333	1.63743	0.527402	3.10471	0.00190465	0.00750954
629	ENSG00000148680	227	-1.83611	0.13424	-13.6779	1.37664e-42	1.82563e-40
630	ENSG00000166033	33.6667	5.62935	0.759951	7.40752	1.2868e-13	2.54085e-12
631	ENSG00000170801	11.3333	3.36923	0.712464	4.72898	2.25646e-06	1.63543e-05
632	ENSG00000142149	131.5	1.71723	0.166242	10.3297	5.17374e-25	2.8848e-23
633	ENSG00000134330	161.333	1.16885	0.147514	7.92364	2.30656e-15	5.42815e-14
634	ENSG00000090339	15.6667	1.71049	0.459907	3.71921	0.000199844	0.000996275
635	ENSG00000172201	8.5	-3.55459	0.854417	-4.16025	3.17904e-05	0.000185204
636	ENSG00000182054	598.5	1.02175	0.0859407	11.889	1.34996e-32	1.14206e-30
637	ENSG00000163565	557.5	8.89741	0.551057	16.1461	1.21018e-58	2.96901e-56
638	ENSG00000165949	28	1.11757	0.331214	3.37417	0.000740397	0.00323647
639	ENSG00000119632	43.6667	1.03317	0.264725	3.90279	9.50912e-05	0.00050565
640	ENSG00000115267	14	2.73039	0.565624	4.82722	1.38453e-06	1.03718e-05
641	ENSG00000187535	110.667	1.29768	0.173284	7.48874	6.9537e-14	1.40556e-12
642	ENSG00000167244	6.83333	3.66296	0.976399	3.7515	0.000175779	0.000888262
643	ENSG00000115461	245.5	3.29732	0.158073	20.8595	1.251e-96	7.92042e-94
644	ENSG00000137142	1391.83	1.46733	0.0667516	21.982	4.28051e-107	3.36055e-104
645	ENSG00000182700	13	1.34792	0.490858	2.74605	0.00603167	0.0206243
646	ENSG00000147255	65	-1.32971	0.223404	-5.95202	2.6486e-09	3.01532e-08
647	ENSG00000085552	49.1667	1.00734	0.249557	4.03652	5.42497e-05	0.000301803
648	ENSG00000080854	273.5	1.00792	0.115003	8.76431	1.87929e-18	5.99754e-17
649	ENSG00000161405	8	-2.11548	0.682592	-3.09918	0.00194057	0.00763124
650	ENSG00000081985	64.3333	-1.98138	0.245044	-8.08582	6.17486e-16	1.53604e-14
651	ENSG00000196083	272	-1.16642	0.116211	-10.037	1.04808e-23	5.27453e-22
652	ENSG00000174564	15	-1.62803	0.468438	-3.47545	0.000510003	0.00231281
653	ENSG00000157368	56.5	3.58958	0.359754	9.97786	1.90537e-23	9.34917e-22
654	ENSG00000184903	44.3333	1.06559	0.262419	4.06064	4.89391e-05	0.000274201
655	ENSG00000173404	32.6667	1.70526	0.320152	5.3264	1.00179e-07	8.96582e-07
656	ENSG00000204767	52	1.37084	0.247153	5.54651	2.91435e-08	2.86142e-07
657	ENSG00000074706	159	-1.00681	0.143425	-7.01979	2.22202e-12	3.80555e-11
658	ENSG00000269837	117.333	-1.28342	0.168825	-7.60206	2.9145e-14	6.14423e-13
659	ENSG00000127080	116.5	-1.14171	0.170446	-6.69836	2.10766e-11	3.20427e-10
660	ENSG00000183856	484.667	1.39283	0.0929077	14.9916	8.33743e-51	1.52933e-48
661	ENSG00000168310	144.333	1.14235	0.151541	7.53826	4.76283e-14	9.81934e-13
662	ENSG00000140968	7.16667	3.73696	0.971848	3.84521	0.000120449	0.000626547
663	ENSG00000237693	15	-2	0.489594	-4.08502	4.40735e-05	0.00024893
664	ENSG00000133124	19.3333	-2.09516	0.443027	-4.72918	2.25423e-06	1.63442e-05
665	ENSG00000170561	267.667	-2.24983	0.129658	-17.3521	1.90221e-67	6.12045e-65
666	ENSG00000177508	72.6667	1.03489	0.207145	4.99594	5.85488e-07	4.64111e-06
667	ENSG00000132470	15.1667	1.5639	0.462603	3.38066	0.000723131	0.00316664
668	ENSG00000105855	214	1.23955	0.1333	9.29902	1.41751e-20	5.65475e-19
669	ENSG00000078596	785.833	5.07335	0.141834	35.7697	3.26744e-280	3.2065e-276
670	ENSG00000123104	1222	1.00089	0.0674706	14.8344	8.77926e-50	1.52487e-47
671	ENSG00000198885	159.167	1.12653	0.145972	7.71743	1.18694e-14	2.59134e-13
672	ENSG00000161652	5	-3.16992	1.02952	-3.07904	0.0020767	0.0080904
673	ENSG00000043143	411.333	-1.07341	0.0970096	-11.065	1.85474e-28	1.2684e-26
674	ENSG00000154721	287.833	1.1324	0.114633	9.87851	5.15959e-23	2.44018e-21
675	ENSG00000165757	213.167	3.49801	0.17803	19.6484	5.96326e-86	2.85466e-83
676	ENSG00000154118	78.5	-1.2122	0.210667	-5.75408	8.7116e-09	9.25731e-08
677	ENSG00000177606	124.5	1.63431	0.169803	9.62478	6.28396e-22	2.76537e-20
678	ENSG00000069424	23.8333	1.73697	0.377711	4.59867	4.25205e-06	2.90076e-05
679	ENSG00000129159	13.3333	1.39855	0.489234	2.85865	0.00425446	0.015221
680	ENSG00000131398	24.6667	-2.44222	0.407659	-5.99085	2.08753e-09	2.40446e-08
681	ENSG00000171385	6.66667	2.5025	0.789181	3.17101	0.00151912	0.00613871
682	ENSG00000162975	16.8333	-1.24286	0.432867	-2.87122	0.00408896	0.0146824
683	ENSG00000140015	177.333	1.17875	0.141681	8.31974	8.81552e-17	2.33814e-15
684	ENSG00000169427	72.8333	-1.79043	0.227203	-7.88032	3.26554e-15	7.58494e-14
685	ENSG00000237978	16.8333	-1.52838	0.435542	-3.50914	0.000449562	0.00205821
686	ENSG00000143603	23.5	2.2854	0.405844	5.63123	1.78929e-08	1.81678e-07
687	ENSG00000155729	103.667	1.13076	0.176879	6.39285	1.62822e-10	2.18734e-09
688	ENSG00000175707	8.5	-3.55459	0.860741	-4.12968	3.63266e-05	0.000209208
689	ENSG00000235268	237.667	-2.07189	0.133469	-15.5234	2.40829e-54	4.92369e-52
690	ENSG00000235750	121.5	3.23485	0.215765	14.9925	8.22379e-51	1.52272e-48
691	ENSG00000250423	57.6667	2.97669	0.295188	10.084	6.49916e-24	3.30464e-22
692	ENSG00000117245	71	-1.78136	0.229894	-7.74861	9.29027e-15	2.05107e-13
693	ENSG00000162849	13.3333	1.78427	0.502261	3.55248	0.000381622	0.00177785
694	ENSG00000155980	30.1667	-2.92961	0.403789	-7.25529	4.00797e-13	7.51332e-12
695	ENSG00000227398	47.6667	-1.2903	0.25889	-4.98395	6.23001e-07	4.92652e-06
696	ENSG00000102349	100.333	3.93265	0.278168	14.1377	2.22446e-45	3.23404e-43
697	ENSG00000162873	53.8333	2.13203	0.268894	7.92889	2.21105e-15	5.2159e-14
698	ENSG00000119771	20.6667	2.37851	0.444665	5.349	8.84418e-08	8.01037e-07
699	ENSG00000113889	174	3.08592	0.178802	17.2589	9.5909e-67	2.98794e-64
700	ENSG00000172086	60.1667	1.67702	0.24264	6.91156	4.79352e-12	7.8862e-11
701	ENSG00000186395	36.1667	2.69661	0.356121	7.57218	3.67022e-14	7.67151e-13
702	ENSG00000170421	895.667	-1.44583	0.0795038	-18.1856	6.7094e-74	2.48463e-71
703	ENSG00000229320	37	-1.14886	0.287243	-3.99962	6.34434e-05	0.000348797
704	ENSG00000240563	32	-2.87732	0.39039	-7.37036	1.70165e-13	3.3166e-12
705	ENSG00000196569	115.333	1.49733	0.179228	8.35436	6.57861e-17	1.77604e-15
706	ENSG00000172037	360.333	1.05643	0.101612	10.3967	2.56702e-25	1.45196e-23
707	ENSG00000165905	6.66667	-2.80735	0.830309	-3.38109	0.000721977	0.00316229
708	ENSG00000213626	739.167	1.60367	0.0849912	18.8687	2.06323e-79	8.61595e-77
709	ENSG00000138136	14.3333	-1.20645	0.468201	-2.57678	0.00997262	0.0321617
710	ENSG00000136167	29.8333	-1.94029	0.344647	-5.6298	1.80416e-08	1.82999e-07
711	ENSG00000133317	5.83333	-2.58496	0.854511	-3.02507	0.00248573	0.0094917
712	ENSG00000100600	6.66667	-3.62449	0.979651	-3.69977	0.000215793	0.00106443
713	ENSG00000133067	4.16667	2.87447	1.05678	2.72003	0.00652759	0.0221082
714	ENSG00000146166	79.3333	-3.56862	0.288354	-12.3758	3.53178e-35	3.34871e-33
715	ENSG00000143355	221.833	1.04741	0.132528	7.90332	2.71567e-15	6.33774e-14
716	ENSG00000174405	292.167	-1.05342	0.112756	-9.34244	9.4142e-21	3.77087e-19
717	ENSG00000064042	403.167	1.31359	0.0996521	13.1817	1.11769e-39	1.28286e-37
718	ENSG00000072163	17.1667	-1.71882	0.447	-3.84523	0.000120439	0.000626547
719	ENSG00000131914	162.833	-2.604	0.170259	-15.2943	8.33987e-53	1.62066e-50
720	ENSG00000224924	12.8333	-1.71272	0.523896	-3.26919	0.00107854	0.00452706
721	ENSG00000234787	10.1667	4.27301	0.932047	4.58455	4.54967e-06	3.08557e-05
722	ENSG00000153363	89.8333	1.28281	0.190196	6.74466	1.53388e-11	2.37237e-10
723	ENSG00000227036	17.3333	2.9386	0.534277	5.50015	3.79478e-08	3.65457e-07
724	ENSG00000278811	106.167	-3.26554	0.234383	-13.9325	4.02037e-44	5.5963e-42
725	ENSG00000268658	15	-2.44057	0.530914	-4.59693	4.28768e-06	2.92304e-05
726	ENSG00000232677	160	-2.97982	0.180854	-16.4764	5.42633e-61	1.42003e-58
727	ENSG00000215190	14.6667	-1.41504	0.468505	-3.02032	0.00252506	0.00961652
728	ENSG00000250056	17.5	2.47573	0.484421	5.1107	3.20963e-07	2.66816e-06
729	ENSG00000246095	7	-3.70044	0.973572	-3.80088	0.000144181	0.000739246
730	ENSG00000163364	29	-1.11346	0.325506	-3.42069	0.000624615	0.002778
731	ENSG00000215808	21.5	4.63227	0.709484	6.52906	6.61839e-11	9.43786e-10
732	ENSG00000258710	6.66667	-3.62449	0.979651	-3.69977	0.000215793	0.00106443
733	ENSG00000242512	93.6667	2.83692	0.226754	12.511	6.49779e-36	6.47371e-34
734	ENSG00000234840	19.1667	1.19265	0.402506	2.96305	0.00304611	0.0113813
735	ENSG00000233776	7.66667	-2.24793	0.7033	-3.19625	0.00139225	0.00567163
736	ENSG00000236204	7.83333	1.88752	0.671567	2.81063	0.00494452	0.0173731
737	ENSG00000238113	24.3333	-1.21299	0.362367	-3.34742	0.000815681	0.00352629
738	ENSG00000250584	104	-2.87184	0.220326	-13.0345	7.78627e-39	8.78283e-37
739	ENSG00000253877	152.167	-4.783	0.281766	-16.9751	1.2554e-64	3.67758e-62
740	ENSG00000225518	12.6667	1.79518	0.524994	3.41943	0.000627528	0.00278962
741	ENSG00000229051	31.6667	5.96193	0.869297	6.85833	6.9671e-12	1.12361e-10
742	ENSG00000267767	68.1667	-1.84619	0.229373	-8.04886	8.35656e-16	2.05018e-14
743	ENSG00000267530	8.83333	-1.62149	0.608383	-2.66524	0.00769333	0.0256188
744	ENSG00000267147	8	-2.11548	0.679699	-3.11237	0.0018559	0.00734899
745	ENSG00000232002	14	-2.20163	0.522197	-4.2161	2.48568e-05	0.000148648
746	ENSG00000239440	54.5	-2.68523	0.290074	-9.25705	2.10157e-20	8.15169e-19
747	ENSG00000232746	9.5	-4.16992	0.940308	-4.43463	9.22285e-06	5.92332e-05
748	ENSG00000280639	10.6667	-4.34577	0.927526	-4.68533	2.79503e-06	1.98833e-05
749	ENSG00000251273	7	-2.88752	0.819514	-3.52346	0.000425958	0.00196067
750	ENSG00000235731	4	2.80735	1.07972	2.60008	0.0093203	0.0303416
751	ENSG00000259485	4.5	3	1.0446	2.87192	0.00407986	0.0146551
752	ENSG00000251363	8.66667	-4.02974	0.952298	-4.2316	2.32034e-05	0.000139611
753	ENSG00000258144	11.6667	-3.41504	0.710554	-4.80616	1.53858e-06	1.14386e-05
754	ENSG00000231056	23.1667	-1.68353	0.382218	-4.40463	1.05967e-05	6.73949e-05
755	ENSG00000237923	32.8333	-1.22588	0.318383	-3.85033	0.000117958	0.000615082
756	ENSG00000228709	4.66667	-2.58496	0.949474	-2.72252	0.00647867	0.0219501
757	ENSG00000261780	296	1.0812	0.111213	9.72187	2.43273e-22	1.1104e-20
758	ENSG00000241288	21.3333	-3.41093	0.52469	-6.50085	7.98662e-11	1.12368e-09
759	ENSG00000224265	67.1667	-3.14229	0.282091	-11.1393	8.07679e-29	5.62139e-27
760	ENSG00000250508	11.3333	1.94753	0.556911	3.49703	0.000470475	0.00214695
761	ENSG00000135363	9.5	-2.41504	0.648456	-3.72429	0.000195867	0.000978191
762	ENSG00000228412	4.16667	-2.87447	1.0611	-2.70895	0.0067497	0.0227858
763	ENSG00000232301	5.16667	-3.22239	1.02028	-3.15834	0.0015867	0.00638288
764	ENSG00000206535	63.1667	-1.25334	0.227456	-5.51025	3.58334e-08	3.47593e-07
765	ENSG00000134013	29.3333	1.41504	0.342387	4.13286	3.5828e-05	0.00020658
766	ENSG00000139679	65	-1.05023	0.220202	-4.76942	1.8476e-06	1.35765e-05
767	ENSG00000175445	30.8333	5.92283	0.867978	6.82371	8.87212e-12	1.41227e-10
768	ENSG00000121207	8.16667	-2.152	0.68814	-3.12727	0.00176435	0.00702554
769	ENSG00000162981	33.8333	2.07215	0.338748	6.11709	9.52984e-10	1.14961e-08
770	ENSG00000168672	112.167	3.94623	0.26332	14.9864	9.00766e-51	1.63698e-48
771	ENSG00000165379	52.1667	2.46489	0.289481	8.51484	1.66819e-17	4.73144e-16
772	ENSG00000109771	33.1667	1.11018	0.302976	3.66426	0.000248054	0.00120266
773	ENSG00000010626	36.1667	1.55849	0.303752	5.13079	2.88524e-07	2.41178e-06
774	ENSG00000148814	29.8333	1.24936	0.322023	3.87973	0.000104575	0.000551743
775	ENSG00000160233	83.6667	-1.16267	0.202623	-5.73809	9.57507e-09	1.01092e-07
776	ENSG00000114248	34.1667	1.13955	0.304767	3.73909	0.00018469	0.000929225
777	ENSG00000137507	29	-1.39232	0.331166	-4.20428	2.61913e-05	0.000155586
778	ENSG00000271013	21	1.2115	0.383301	3.16071	0.00157384	0.00634158
779	ENSG00000179796	5.5	-2.85798	0.918593	-3.11126	0.00186293	0.00736876
780	ENSG00000131409	84.3333	-3.62244	0.286718	-12.6342	1.3685e-36	1.40626e-34
781	ENSG00000033122	34.8333	1.27872	0.306245	4.17547	2.97372e-05	0.000174433
782	ENSG00000173114	14.5	3.75489	0.688314	5.45519	4.89201e-08	4.6209e-07
783	ENSG00000185565	47	2.91561	0.327482	8.9031	5.43084e-19	1.83146e-17
784	ENSG00000054219	5.5	-3.32192	1.00843	-3.29417	0.000987142	0.00418007
785	ENSG00000150551	6.5	3.58496	1.0151	3.53162	0.000413023	0.00190739
786	ENSG00000232859	5.83333	2.27302	0.822702	2.76287	0.00572958	0.0197219
787	ENSG00000061337	5	3.16992	1.03324	3.06793	0.00215546	0.00835577
788	ENSG00000178573	88.6667	5.31915	0.42719	12.4515	1.37245e-35	1.33963e-33
789	ENSG00000182759	37.1667	-1.64599	0.302755	-5.43672	5.42716e-08	5.08444e-07
790	ENSG00000099399	18.1667	-5.14295	0.891246	-5.77052	7.90262e-09	8.43878e-08
791	ENSG00000187601	81.3333	1.25634	0.221596	5.6695	1.43216e-08	1.47554e-07
792	ENSG00000187391	71.3333	1.84886	0.225521	8.19817	2.4407e-16	6.27011e-15
793	ENSG00000147676	49.3333	1.14886	0.252794	4.54466	5.50245e-06	3.67961e-05
794	ENSG00000165072	8	3.10434	0.800685	3.8771	0.000105709	0.00055698
795	ENSG00000184384	92	1.20501	0.18602	6.47785	9.3041e-11	1.2988e-09
796	ENSG00000013619	19.5	2.45943	0.462043	5.32295	1.02095e-07	9.12294e-07
797	ENSG00000078018	71.5	1.9542	0.232567	8.40271	4.36296e-17	1.18768e-15
798	ENSG00000141639	61.1667	1.02365	0.223389	4.58238	4.59715e-06	3.11132e-05
799	ENSG00000140563	24.5	3.9386	0.556811	7.0735	1.51075e-12	2.65219e-11
800	ENSG00000214548	5.66667	2.22239	0.817272	2.71928	0.00654244	0.022147
801	ENSG00000269964	22.3333	-3.09953	0.482139	-6.42871	1.28691e-10	1.75192e-09
802	ENSG00000170439	23	1.848	0.398281	4.63993	3.48531e-06	2.4292e-05
803	ENSG00000117122	64.8333	-5.99624	0.61419	-9.76284	1.62535e-22	7.47089e-21
804	ENSG00000167889	11.1667	2.51096	0.610253	4.11463	3.87807e-05	0.000221226
805	ENSG00000074416	23.6667	-1.0614	0.363671	-2.91857	0.00351637	0.0129074
806	ENSG00000225783	56.8333	2.34746	0.268422	8.74544	2.22155e-18	7.01004e-17
807	ENSG00000133816	56.6667	2.57017	0.27662	9.29134	1.52363e-20	6.04126e-19
808	ENSG00000143409	60.8333	1.38618	0.234062	5.9223	3.17469e-09	3.57075e-08
809	ENSG00000247095	17.6667	2.01707	0.452563	4.457	8.31148e-06	5.38026e-05
810	ENSG00000186594	20.6667	-2.21299	0.437348	-5.06003	4.19183e-07	3.40957e-06
811	ENSG00000172965	6.66667	2.23704	0.775116	2.88607	0.00390088	0.0141129
812	ENSG00000277919	5.66667	-2.53605	0.868883	-2.91875	0.00351439	0.0129028
813	ENSG00000150051	73.3333	4.05311	0.332503	12.1897	3.52712e-34	3.19017e-32
814	ENSG00000178053	164	8.35314	0.842054	9.91996	3.40885e-23	1.62787e-21
815	ENSG00000108960	269.5	1.19319	0.115157	10.3615	3.7109e-25	2.08693e-23
816	ENSG00000196549	103.667	1.43423	0.182784	7.84657	4.27553e-15	9.76694e-14
817	ENSG00000169184	173	1.64868	0.149367	11.0378	2.51188e-28	1.70591e-26
818	ENSG00000075643	80.5	1.01346	0.199139	5.08922	3.59534e-07	2.9637e-06
819	ENSG00000124615	29.6667	5.1127	0.692129	7.38691	1.50275e-13	2.94063e-12
820	ENSG00000101928	266	-1.1745	0.116407	-10.0896	6.14205e-24	3.13117e-22
821	ENSG00000066382	90.6667	1.9153	0.202514	9.45765	3.14935e-21	1.31516e-19
822	ENSG00000160588	7.83333	2.078	0.691578	3.00473	0.00265821	0.0100564
823	ENSG00000153029	22.5	2.79518	0.462247	6.04693	1.47628e-09	1.73919e-08
824	ENSG00000135324	77.6667	-1.29387	0.205835	-6.28598	3.25802e-10	4.20139e-09
825	ENSG00000143314	461.167	1.40621	0.0956842	14.6963	6.80337e-49	1.1221e-46
826	ENSG00000071203	9.66667	-4.19639	0.940047	-4.46402	8.04345e-06	5.22745e-05
827	ENSG00000224287	8.83333	-1.77259	0.626388	-2.82986	0.00465687	0.0164715
828	ENSG00000102854	44.6667	4.41504	0.469032	9.41308	4.81812e-21	1.97422e-19
829	ENSG00000175806	8.16667	2.8413	0.758168	3.74759	0.000178545	0.000901144
830	ENSG00000148450	81.5	1.02664	0.198126	5.18173	2.19841e-07	1.87601e-06
831	ENSG00000136371	17.8333	-1.16506	0.420645	-2.7697	0.00561087	0.0193711
832	ENSG00000014914	13.8333	2.42884	0.543692	4.46732	7.92068e-06	5.15448e-05
833	ENSG00000132938	58.5	1.28758	0.237006	5.43266	5.55187e-08	5.19135e-07
834	ENSG00000213347	70.8333	1.15036	0.215582	5.33608	9.49761e-08	8.5509e-07
835	ENSG00000101825	10.8333	3.29768	0.717136	4.5984	4.2575e-06	2.90347e-05
836	ENSG00000105357	37	-1.93587	0.318231	-6.08321	1.17799e-09	1.4115e-08
837	ENSG00000065534	141.833	1.00509	0.150533	6.67685	2.4413e-11	3.67168e-10
838	ENSG00000170011	198	1.22471	0.132237	9.26147	2.0163e-20	7.83643e-19
839	ENSG00000138744	559.5	-1.03495	0.0898483	-11.5189	1.05971e-30	8.22091e-29
840	ENSG00000136274	55.6667	-1.61973	0.254128	-6.37368	1.84544e-10	2.45563e-09
841	ENSG00000188613	67.1667	1.77761	0.22944	7.74758	9.36624e-15	2.06552e-13
842	ENSG00000186462	207.667	-1.01217	0.128735	-7.86244	3.76734e-15	8.71952e-14
843	ENSG00000166833	8.5	2.90689	0.753791	3.85636	0.000115087	0.000600909
844	ENSG00000067798	28	1.53952	0.34304	4.48787	7.19388e-06	4.70648e-05
845	ENSG00000172915	143.833	1.29396	0.152955	8.45973	2.67997e-17	7.398e-16
846	ENSG00000154654	24.1667	2.12776	0.394532	5.39311	6.92491e-08	6.38699e-07
847	ENSG00000130287	6	-2.32193	0.817712	-2.83954	0.00451785	0.0160521
848	ENSG00000188505	11.5	-2.39855	0.588527	-4.07551	4.59129e-05	0.000258723
849	ENSG00000116701	16.5	2.85798	0.535028	5.34174	9.20593e-08	8.29303e-07
850	ENSG00000104419	23	2.10692	0.408651	5.15578	2.52571e-07	2.13122e-06
851	ENSG00000158864	1215.83	1.2022	0.068454	17.5622	4.79987e-69	1.65275e-66
852	ENSG00000111859	311.667	2.33121	0.122898	18.9686	3.09839e-80	1.322e-77
853	ENSG00000277586	18.8333	4.1565	0.666089	6.24016	4.37126e-10	5.53157e-09
854	ENSG00000165973	17.6667	4.05889	0.681561	5.95529	2.59609e-09	2.95725e-08
855	ENSG00000184613	275	1.4416	0.119929	12.0204	2.77615e-33	2.42167e-31
856	ENSG00000101096	28	1.03882	0.335619	3.09524	0.00196656	0.00771646
857	ENSG00000147862	204.5	1.04789	0.128167	8.17596	2.93528e-16	7.49165e-15
858	ENSG00000008441	168.833	1.40982	0.14572	9.67483	3.85744e-22	1.72854e-20
859	ENSG00000135842	145.333	1.29884	0.152884	8.49561	1.96901e-17	5.51294e-16
860	ENSG00000177406	26.8333	-1.02697	0.332582	-3.08786	0.00201601	0.00788524
861	ENSG00000101004	76.3333	-1.11011	0.201829	-5.50024	3.79276e-08	3.65442e-07
862	ENSG00000172548	16.3333	4.98489	0.89663	5.55959	2.70417e-08	2.67513e-07
863	ENSG00000165028	27.1667	-1.17632	0.351555	-3.34606	0.000819698	0.00354216
864	ENSG00000274956	33.1667	1.9023	0.337173	5.64191	1.68171e-08	1.71643e-07
865	ENSG00000229544	23.6667	-2.22651	0.410551	-5.42322	5.85358e-08	5.45528e-07
866	ENSG00000136352	19.8333	2.22239	0.443761	5.00808	5.4976e-07	4.38623e-06
867	ENSG00000125816	128.333	-1.23133	0.163911	-7.51215	5.81661e-14	1.18672e-12
868	ENSG00000167034	18.8333	1.7425	0.423005	4.11934	3.79953e-05	0.000217479
869	ENSG00000146938	38	3.45943	0.401617	8.61375	7.07106e-18	2.08697e-16
870	ENSG00000091106	10.1667	-1.74723	0.580289	-3.01097	0.00260415	0.00987091
871	ENSG00000022556	1604.33	-8.22792	0.261846	-31.4228	9.88411e-217	4.84988e-213
872	ENSG00000167634	279.333	-6.10503	0.309756	-19.7092	1.79892e-86	9.05318e-84
873	ENSG00000163864	58.8333	1.03076	0.231145	4.45938	8.21978e-06	5.32793e-05
874	ENSG00000183691	9.16667	3.32193	0.78319	4.24153	2.21999e-05	0.000134108
875	ENSG00000185269	69.8333	1.23389	0.215714	5.72001	1.06517e-08	1.11857e-07
876	ENSG00000255346	4.16667	-2.87447	1.06267	-2.70494	0.00683158	0.0230384
877	ENSG00000187258	5	2.70044	0.935277	2.88731	0.00388548	0.0140729
878	ENSG00000197085	101.167	1.35033	0.186015	7.25928	3.89151e-13	7.30198e-12
879	ENSG00000106236	68	-2.59323	0.255317	-10.1569	3.08777e-24	1.62042e-22
880	ENSG00000119508	58.3333	-2.45457	0.271331	-9.0464	1.47758e-19	5.29206e-18
881	ENSG00000169752	121.333	-1.23563	0.166978	-7.39996	1.36227e-13	2.67908e-12
882	ENSG00000099250	186.333	1.46031	0.139311	10.4824	1.04097e-25	6.02689e-24
883	ENSG00000021645	13.6667	4.2854	0.807986	5.3038	1.13415e-07	1.00861e-06
884	ENSG00000065320	22.5	2.79518	0.456096	6.12849	8.87184e-10	1.07619e-08
885	ENSG00000074527	59.1667	1.0061	0.231587	4.34437	1.39676e-05	8.7362e-05
886	ENSG00000148053	10.3333	-3.51096	0.768193	-4.57041	4.86762e-06	3.2808e-05
887	ENSG00000213965	350.333	1.1724	0.110026	10.6557	1.64048e-26	1.00304e-24
888	ENSG00000140876	4.66667	3.05889	1.03983	2.94173	0.00326382	0.0120934
889	ENSG00000167799	91.3333	1.06767	0.187806	5.68495	1.30849e-08	1.35882e-07
890	ENSG00000184507	7	-2.32193	0.749483	-3.09804	0.00194808	0.0076538
891	ENSG00000174145	69	-1.61298	0.224663	-7.17954	6.99476e-13	1.28545e-11
892	ENSG00000101888	569.667	-1.26974	0.0874354	-14.522	8.78859e-48	1.40239e-45
893	ENSG00000205978	136.333	1.00529	0.154199	6.51945	7.05642e-11	1.0036e-09
894	ENSG00000111335	6.5	2.45943	0.788604	3.11871	0.00181642	0.00721678
895	ENSG00000257135	16.5	-1.98185	0.471233	-4.20568	2.60303e-05	0.000154723
896	ENSG00000181355	5.5	-3.32192	1.0126	-3.28059	0.00103592	0.00436684
897	ENSG00000197444	174	1.42011	0.148233	9.58025	9.68124e-22	4.19456e-20
898	ENSG00000182057	51.8333	-1.5542	0.253186	-6.13856	8.32707e-10	1.01576e-08
899	ENSG00000116774	420.833	-1.37677	0.0992626	-13.87	9.62893e-44	1.32159e-41
900	ENSG00000184221	9.83333	4.22239	0.935802	4.51205	6.42034e-06	4.22859e-05
901	ENSG00000126861	14	-1.77444	0.490972	-3.61414	0.000301349	0.00143628
902	ENSG00000178814	61.1667	1.0059	0.23849	4.21779	2.46707e-05	0.00014767
903	ENSG00000082556	7	-3.70044	0.973483	-3.80123	0.000143978	0.0007384
904	ENSG00000124657	5.5	-2.85798	0.917839	-3.11381	0.00184687	0.00732147
905	ENSG00000225101	5.5	-2.48542	0.864978	-2.8734	0.00406083	0.0146108
906	ENSG00000184669	22	-1.09954	0.36869	-2.98228	0.00286114	0.0107393
907	ENSG00000021762	56.1667	1.93141	0.255009	7.57391	3.62165e-14	7.57805e-13
908	ENSG00000143867	41.5	3.03953	0.354669	8.57004	1.03445e-17	3.00344e-16
909	ENSG00000184388	16.5	-1.41504	0.44035	-3.21344	0.00131155	0.00537183
910	ENSG00000077264	82.6667	4.11856	0.317666	12.965	1.93132e-38	2.11766e-36
911	ENSG00000137843	146.5	-5.50026	0.354639	-15.5095	2.99379e-54	6.05764e-52
912	ENSG00000145730	198.333	1.44912	0.134589	10.767	4.92767e-27	3.16064e-25
913	ENSG00000135473	369.667	1.3627	0.102336	13.316	1.86917e-40	2.22341e-38
914	ENSG00000073150	50	-1.10962	0.261606	-4.24159	2.21941e-05	0.000134108
915	ENSG00000116117	51.5	1.17161	0.250736	4.6727	2.97271e-06	2.10481e-05
916	ENSG00000007372	50.5	1.98813	0.271295	7.32827	2.33137e-13	4.46417e-12
917	ENSG00000125618	18.6667	1.45066	0.410797	3.53133	0.000413473	0.00190902
918	ENSG00000163346	151.167	1.10387	0.15147	7.28772	3.15238e-13	5.94921e-12
919	ENSG00000280623	18.3333	-2.08342	0.449484	-4.63513	3.56718e-06	2.48238e-05
920	ENSG00000231806	57.1667	-1.14118	0.232698	-4.90411	9.38515e-07	7.22079e-06
921	ENSG00000102290	50.6667	1.3654	0.257294	5.30675	1.11598e-07	9.94703e-07
922	ENSG00000165194	39.8333	-1.01815	0.281363	-3.61862	0.000296173	0.00141401
923	ENSG00000250120	128.667	-1.66584	0.166147	-10.0263	1.16811e-23	5.83373e-22
924	ENSG00000249158	10.1667	-2.53051	0.652104	-3.88054	0.000104227	0.000550204
925	ENSG00000251664	4.5	-2.52356	0.957284	-2.63617	0.00838488	0.0276171
926	ENSG00000204963	8.33333	-3.96962	0.953378	-4.16375	3.13068e-05	0.000182766
927	ENSG00000243232	13.5	1.80735	0.508487	3.55438	0.000378871	0.00176738
928	ENSG00000120328	63	-2.34958	0.254503	-9.23205	2.65512e-20	1.0198e-18
929	ENSG00000113248	30	-2.26497	0.360517	-6.28257	3.33028e-10	4.28612e-09
930	ENSG00000272674	67.1667	-1.27217	0.219889	-5.78554	7.22801e-09	7.76487e-08
931	ENSG00000113205	186.167	-1.44537	0.139355	-10.3719	3.32822e-25	1.8771e-23
932	ENSG00000081818	21.1667	-1.88897	0.410218	-4.60479	4.12884e-06	2.82457e-05
933	ENSG00000113209	198.5	-2.03201	0.147644	-13.7629	4.25986e-43	5.68764e-41
934	ENSG00000113211	67.8333	-1.1406	0.214964	-5.30599	1.12061e-07	9.97919e-07
935	ENSG00000204956	28.3333	-1.30415	0.340689	-3.82798	0.000129197	0.000668713
936	ENSG00000253846	131.833	-1.08847	0.160579	-6.77841	1.21505e-11	1.90023e-10
937	ENSG00000253873	30.1667	-2.00998	0.346547	-5.80003	6.63023e-09	7.14615e-08
938	ENSG00000253159	7.66667	-3.8413	0.967314	-3.9711	7.15426e-05	0.000387998
939	ENSG00000254245	5.33333	-2.80735	0.935852	-2.99978	0.00270173	0.0102073
940	ENSG00000262576	16.5	-2.16992	0.476416	-4.55468	5.24642e-06	3.51558e-05
941	ENSG00000254221	28.1667	-2.09803	0.363354	-5.77407	7.7377e-09	8.27167e-08
942	ENSG00000276547	17.8333	-2.2115	0.462893	-4.77756	1.77431e-06	1.30771e-05
943	ENSG00000253305	7.66667	-2.24793	0.716565	-3.13709	0.00170637	0.00681539
944	ENSG00000254122	13.3333	-1.49032	0.503573	-2.9595	0.00308139	0.0114929
945	ENSG00000100982	240.667	1.57964	0.127185	12.42	2.03517e-35	1.95805e-33
946	ENSG00000099139	90.5	-1.78694	0.205012	-8.71628	2.87482e-18	8.81626e-17
947	ENSG00000169174	49.1667	4.32707	0.435944	9.92574	3.21709e-23	1.54381e-21
948	ENSG00000141179	19.8333	4	0.624433	6.40581	1.49569e-10	2.02176e-09
949	ENSG00000145882	95.3333	1.45342	0.186696	7.78495	6.97412e-15	1.55724e-13
950	ENSG00000150593	309.833	1.84859	0.116166	15.9134	5.11855e-57	1.1819e-54
951	ENSG00000244119	51	-1.89052	0.263534	-7.17374	7.29768e-13	1.33736e-11
952	ENSG00000112541	139.667	1.3595	0.158718	8.56547	1.07632e-17	3.11577e-16
953	ENSG00000128655	25.3333	2.56294	0.409081	6.2651	3.72581e-10	4.75774e-09
954	ENSG00000184588	10	-1.85415	0.596548	-3.10813	0.00188277	0.00743376
955	ENSG00000113448	14.1667	3.71882	0.69407	5.35799	8.41548e-08	7.65033e-07
956	ENSG00000113231	71.5	1.07635	0.208623	5.15931	2.47856e-07	2.09594e-06
957	ENSG00000160191	25.3333	5.6342	0.875223	6.43745	1.21498e-10	1.66066e-09
958	ENSG00000134853	634.167	1.77153	0.0878669	20.1615	2.13365e-90	1.19649e-87
959	ENSG00000152256	604	1.87582	0.090103	20.8186	2.93513e-96	1.80024e-93
960	ENSG00000205918	15	-4.08745	1.25258	-3.26323	0.0011015	0.00460765
961	ENSG00000114757	84.1667	-1.00429	0.195691	-5.13201	2.86659e-07	2.39926e-06
962	ENSG00000154330	5.83333	2.95419	0.922341	3.20293	0.00136037	0.00555556
963	ENSG00000174307	7.16667	3.73696	0.97022	3.85166	0.000117318	0.00061207
964	ENSG00000173868	39.1667	-1.48043	0.300563	-4.92553	8.41324e-07	6.52674e-06
965	ENSG00000165462	4.83333	-3.11547	1.02877	-3.02836	0.00245889	0.0094057
966	ENSG00000137558	109.833	5.074	0.358218	14.1646	1.51829e-45	2.22384e-43
967	ENSG00000038210	923.333	1.49066	0.0761293	19.5807	2.26079e-85	1.05649e-82
968	ENSG00000153823	34.6667	2.80735	0.368697	7.61426	2.65207e-14	5.60302e-13
969	ENSG00000179761	28.5	1.27501	0.334249	3.81455	0.000136433	0.000703196
970	ENSG00000164093	73.8333	4.12584	0.336989	12.2433	1.82544e-34	1.66641e-32
971	ENSG00000100078	8.16667	3.9386	0.954637	4.12575	3.69528e-05	0.000212254
972	ENSG00000116711	847.833	1.02774	0.086395	11.8958	1.24407e-32	1.05703e-30
973	ENSG00000168004	314.167	-1.62297	0.114079	-14.2267	6.25665e-46	9.30298e-44
974	ENSG00000170965	86.5	-2.54324	0.227032	-11.2021	3.98152e-29	2.83135e-27
975	ENSG00000104368	11.3333	2.53605	0.608058	4.17074	3.03613e-05	0.000177663
976	ENSG00000101333	95.6667	1.02647	0.187024	5.48844	4.05502e-08	3.88423e-07
977	ENSG00000182378	281	-1.2708	0.11924	-10.6575	1.60855e-26	9.87133e-25
978	ENSG00000180287	52.6667	2.15325	0.270302	7.96608	1.6379e-15	3.9156e-14
979	ENSG00000141934	13.5	-4.70044	0.9092	-5.16986	2.34273e-07	1.99051e-06
980	ENSG00000162407	22	2.85798	0.472717	6.04586	1.48611e-09	1.74763e-08
981	ENSG00000203805	31	1.03505	0.3115	3.32279	0.000891229	0.00381758
982	ENSG00000136040	437.5	1.33272	0.0953388	13.9788	2.1013e-44	2.96707e-42
983	ENSG00000235961	21.1667	-1.51019	0.389769	-3.87459	0.000106804	0.000561995
984	ENSG00000128567	727	1.29656	0.0793484	16.3401	5.12105e-60	1.30533e-57
985	ENSG00000124429	88.5	4.40088	0.330998	13.2958	2.4494e-40	2.89605e-38
986	ENSG00000101751	85.3333	1.16382	0.192195	6.05545	1.4003e-09	1.65764e-08
987	ENSG00000121851	72.6667	1.08017	0.20973	5.1503	2.60076e-07	2.19172e-06
988	ENSG00000224897	20.1667	-1.12711	0.391144	-2.88158	0.00395688	0.0142865
989	ENSG00000185668	24.8333	-1.75803	0.399053	-4.4055	1.05542e-05	6.72121e-05
990	ENSG00000109819	59	2.44264	0.272204	8.97358	2.87022e-19	9.93541e-18
991	ENSG00000139220	95.1667	1.08421	0.185028	5.85973	4.63631e-09	5.11506e-08
992	ENSG00000143847	26.6667	1.30933	0.343776	3.80866	0.00013972	0.000718437
993	ENSG00000166387	100.833	2.10669	0.197673	10.6575	1.60943e-26	9.87133e-25
994	ENSG00000264775	14.5	-1.74416	0.484392	-3.60072	0.000317339	0.00150445
995	ENSG00000260266	104	-1.26893	0.179102	-7.08498	1.39064e-12	2.45671e-11
996	ENSG00000104881	59.1667	-1.11746	0.243854	-4.58248	4.59501e-06	3.11094e-05
997	ENSG00000119938	20.3333	-1.31366	0.41413	-3.1721	0.00151343	0.00611823
998	ENSG00000049769	22.6667	1.2123	0.367686	3.29712	0.000976834	0.00414358
999	ENSG00000156475	12.3333	4.56478	0.917959	4.97275	6.60093e-07	5.19675e-06
1000	ENSG00000074211	542.333	1.29319	0.0916987	14.1026	3.66192e-45	5.28474e-43
1001	ENSG00000185686	776.667	-5.49629	0.159724	-34.4112	1.71534e-259	1.12223e-255
1002	ENSG00000142611	15.5	4.1375	0.730134	5.66677	1.45517e-08	1.49689e-07
1003	ENSG00000138738	30.1667	-3.69188	0.475576	-7.76297	8.29661e-15	1.84414e-13
1004	ENSG00000124126	573.5	-2.06427	0.0965927	-21.3709	2.49279e-101	1.74736e-98
1005	ENSG00000164306	113.167	1.32193	0.17022	7.76599	8.10069e-15	1.80263e-13
1006	ENSG00000162409	372.5	2.59705	0.117816	22.0433	1.10753e-107	9.05725e-105
1007	ENSG00000166501	6.33333	2.72246	0.850886	3.19957	0.00137635	0.00561262
1008	ENSG00000185532	26.1667	1.74894	0.364919	4.79267	1.64575e-06	1.21937e-05
1009	ENSG00000185345	15.3333	1.9419	0.488211	3.97757	6.96221e-05	0.000378944
1010	ENSG00000115718	16.1667	-3.6845	0.640735	-5.75042	8.90196e-09	9.44426e-08
1011	ENSG00000101000	271.833	-1.11569	0.116633	-9.56588	1.11253e-21	4.80961e-20
1012	ENSG00000100033	21.8333	1.18587	0.418416	2.83418	0.00459434	0.0162738
1013	ENSG00000230461	6.5	2.19264	0.758932	2.88912	0.00386325	0.0140052
1014	ENSG00000167371	20	1	0.382491	2.61444	0.00893729	0.0292598
1015	ENSG00000224940	6.66667	-2	0.732762	-2.7294	0.006345	0.0215605
1016	ENSG00000116132	17.6667	4.33628	0.725568	5.97639	2.28133e-09	2.61387e-08
1017	ENSG00000150687	137	-1.66566	0.165008	-10.0944	5.84636e-24	2.99599e-22
1018	ENSG00000166450	395.667	-1.2608	0.0989799	-12.7379	3.64057e-37	3.80072e-35
1019	ENSG00000204264	253.667	2.87124	0.145778	19.696	2.3331e-86	1.1448e-83
1020	ENSG00000204261	13.8333	2.56478	0.556444	4.60924	4.04148e-06	2.77135e-05
1021	ENSG00000240065	41.8333	2.11784	0.299299	7.07599	1.4839e-12	2.60972e-11
1022	ENSG00000204538	8	-1.75002	0.659355	-2.65414	0.00795112	0.0263609
1023	ENSG00000179988	47.5	-1.38272	0.259768	-5.32291	1.0212e-07	9.12294e-07
1024	ENSG00000050628	577.833	1.62463	0.0953648	17.0359	4.44522e-65	1.34225e-62
1025	ENSG00000148344	28.3333	1.22239	0.330126	3.70281	0.000213223	0.00105334
1026	ENSG00000106853	662.333	-1.00436	0.0806222	-12.4576	1.27156e-35	1.24784e-33
1027	ENSG00000120899	16.5	2.48543	0.508162	4.89101	1.0032e-06	7.6853e-06
1028	ENSG00000184489	51.8333	1.83735	0.260286	7.05897	1.67744e-12	2.92131e-11
1029	ENSG00000072135	229.5	1.08573	0.12335	8.802	1.34399e-18	4.31726e-17
1030	ENSG00000070159	195.167	2.41406	0.154874	15.5872	8.88978e-55	1.85617e-52
1031	ENSG00000132334	11.1667	4.41503	0.927614	4.75956	1.94014e-06	1.42139e-05
1032	ENSG00000155093	45.5	5.74416	0.676631	8.48935	2.07795e-17	5.80967e-16
1033	ENSG00000106278	22.6667	-1.36678	0.371416	-3.67993	0.000233302	0.0011398
1034	ENSG00000250337	93.5	-1.01159	0.185919	-5.44102	5.29773e-08	4.96555e-07
1035	ENSG00000157502	37.1667	2.02438	0.317017	6.38574	1.70573e-10	2.28521e-09
1036	ENSG00000130508	30.6667	5.91488	0.868893	6.80737	9.93967e-12	1.57074e-10
1037	ENSG00000269386	25.3333	-1.90689	0.375142	-5.08311	3.71301e-07	3.05557e-06
1038	ENSG00000109113	78.8333	-2.45403	0.236034	-10.3969	2.56017e-25	1.45196e-23
1039	ENSG00000100228	37.3333	-1.48368	0.29838	-4.97245	6.61108e-07	5.20063e-06
1040	ENSG00000123892	91.1667	1.62391	0.198927	8.16336	3.2583e-16	8.28377e-15
1041	ENSG00000131831	5.83333	-2.27302	0.819944	-2.77216	0.00556858	0.0192522
1042	ENSG00000105122	4.33333	2.9386	1.05492	2.7856	0.00534285	0.0185732
1043	ENSG00000172575	29.5	1.46778	0.32972	4.4516	8.52337e-06	5.50652e-05
1044	ENSG00000100276	10.8333	-2.83289	0.663684	-4.26843	1.96856e-05	0.000120102
1045	ENSG00000266094	46	1.44876	0.270072	5.36435	8.12418e-08	7.39579e-07
1046	ENSG00000227354	134.167	1.16734	0.157728	7.40095	1.35214e-13	2.66184e-12
1047	ENSG00000144642	21.1667	2.90046	0.474376	6.11427	9.70003e-10	1.16943e-08
1048	ENSG00000131378	21.5	-1.91754	0.406586	-4.71619	2.40301e-06	1.72888e-05
1049	ENSG00000143248	52.5	1.18982	0.243663	4.88308	1.04441e-06	7.97923e-06
1050	ENSG00000186479	11	4.39231	0.926847	4.73898	2.14792e-06	1.56428e-05
1051	ENSG00000141314	12.6667	3.30117	0.670282	4.92504	8.43425e-07	6.53788e-06
1052	ENSG00000177181	140.667	1.00256	0.155663	6.4406	1.19005e-10	1.62994e-09
1053	ENSG00000132669	46	2.69141	0.317763	8.46987	2.45666e-17	6.79111e-16
1054	ENSG00000187994	71.1667	1.52698	0.223402	6.83512	8.19348e-12	1.30956e-10
1055	ENSG00000183421	9.16667	4.11547	0.944138	4.35897	1.30675e-05	8.18624e-05
1056	ENSG00000278771	70.8333	-1.08746	0.213015	-5.10511	3.30603e-07	2.74365e-06
1057	ENSG00000135828	40	1.85415	0.298908	6.20308	5.53703e-10	6.91759e-09
1058	ENSG00000115963	68.8333	2.2437	0.243253	9.22373	2.86954e-20	1.09922e-18
1059	ENSG00000133135	20.5	5.32192	0.884631	6.01598	1.78801e-09	2.07407e-08
1060	ENSG00000141622	14.1667	2.90689	0.581731	4.99697	5.82391e-07	4.61842e-06
1061	ENSG00000185008	117.833	2.74088	0.20042	13.6757	1.41923e-42	1.86947e-40
1062	ENSG00000198963	157.5	1.49082	0.152045	9.80509	1.07056e-22	5.00284e-21
1063	ENSG00000228331	7.16667	-3.2854	0.881479	-3.72714	0.000193663	0.000968662
1064	ENSG00000243742	54	-2.42033	0.278948	-8.67663	4.07669e-18	1.23097e-16
1065	ENSG00000124787	133.167	-1.12649	0.158457	-7.1091	1.168e-12	2.08403e-11
1066	ENSG00000179673	22.1667	2.18322	0.419578	5.20337	1.95705e-07	1.68321e-06
1067	ENSG00000072133	106.167	2.94973	0.220481	13.3786	8.06271e-41	9.76832e-39
1068	ENSG00000179041	275.167	-1.13318	0.119804	-9.45863	3.11999e-21	1.30567e-19
1069	ENSG00000139970	14.3333	-1.81816	0.496238	-3.66389	0.000248413	0.00120385
1070	ENSG00000108309	9.33333	-1.72582	0.600795	-2.87257	0.00407151	0.0146385
1071	ENSG00000105784	63.6667	1.21521	0.226282	5.37031	7.86033e-08	7.18225e-07
1072	ENSG00000079102	33.1667	1.42502	0.319264	4.46346	8.06458e-06	5.23944e-05
1073	ENSG00000225855	18.6667	1.51706	0.424094	3.57718	0.000347327	0.00163164
1074	ENSG00000163191	140.333	1.20286	0.158423	7.59272	3.13254e-14	6.58975e-13
1075	ENSG00000196154	56.6667	2.60486	0.281108	9.2664	1.92531e-20	7.5242e-19
1076	ENSG00000197956	376.333	2.03054	0.109806	18.4921	2.38854e-76	9.19214e-74
1077	ENSG00000177570	61.5	3.04002	0.291201	10.4396	1.63515e-25	9.43913e-24
1078	ENSG00000228956	32.3333	1.05614	0.316453	3.33744	0.000845546	0.00364171
1079	ENSG00000184788	9.66667	1.51937	0.572294	2.65488	0.00793361	0.0263118
1080	ENSG00000225648	157	-1.11884	0.145178	-7.70662	1.29189e-14	2.80177e-13
1081	ENSG00000171951	7	-3.24792	0.879638	-3.69234	0.000222198	0.00109109
1082	ENSG00000177098	5	3.16992	1.02952	3.07904	0.00207668	0.0080904
1083	ENSG00000169432	40.6667	2.30778	0.322597	7.15376	8.44305e-13	1.54007e-11
1084	ENSG00000175356	60.6667	1.69268	0.238105	7.10894	1.16938e-12	2.08459e-11
1085	ENSG00000146555	36.5	5.41954	0.683722	7.92652	2.25381e-15	5.3104e-14
1086	ENSG00000139410	14.8333	1.69515	0.476752	3.55561	0.000377098	0.00176012
1087	ENSG00000091490	357.5	1.24649	0.10568	11.7949	4.14476e-32	3.447e-30
1088	ENSG00000010319	6.5	2.19264	0.765315	2.86502	0.00416981	0.0149481
1089	ENSG00000196189	10.5	2.40599	0.625729	3.8451	0.000120503	0.000626547
1090	ENSG00000082684	8.33333	2.39232	0.694248	3.44591	0.000569143	0.00255056
1091	ENSG00000137872	14.1667	2.34239	0.525429	4.45805	8.2707e-06	5.35562e-05
1092	ENSG00000135919	129.833	-1.03907	0.157547	-6.59531	4.24375e-11	6.21583e-10
1093	ENSG00000132386	92.6667	4.53443	0.336028	13.4942	1.69195e-41	2.11516e-39
1094	ENSG00000082497	369.667	1.27041	0.103231	12.3065	8.35282e-35	7.73306e-33
1095	ENSG00000203706	17.6667	1.47805	0.428167	3.45204	0.000556373	0.00250056
1096	ENSG00000143379	372.833	3.13937	0.127493	24.624	6.99771e-134	1.14453e-130
1097	ENSG00000104332	142.833	1.7538	0.161524	10.8578	1.83056e-27	1.19761e-25
1098	ENSG00000120057	4.66667	-3.05889	1.05141	-2.90932	0.0036221	0.0132509
1099	ENSG00000104611	22.3333	-3.97728	0.588197	-6.76182	1.36271e-11	2.12269e-10
1100	ENSG00000189410	296.167	-1.04161	0.113247	-9.19767	3.65792e-20	1.38065e-18
1101	ENSG00000214193	34	-1.03194	0.303031	-3.4054	0.00066067	0.00292181
1102	ENSG00000172985	12.1667	2.34577	0.576743	4.06728	4.75653e-05	0.000267109
1103	ENSG00000162105	4.5	3	1.04146	2.88058	0.00396944	0.0143196
1104	ENSG00000169291	25	-2.54057	0.416944	-6.0933	1.10604e-09	1.32934e-08
1105	ENSG00000180730	66.3333	6.29645	0.668064	9.42493	4.30406e-21	1.7747e-19
1106	ENSG00000197417	148	-1.6909	0.159096	-10.6281	2.20478e-26	1.33149e-24
1107	ENSG00000198053	80.5	1.22097	0.202053	6.04282	1.51447e-09	1.77672e-08
1108	ENSG00000170577	159.333	1.01815	0.147157	6.91877	4.55567e-12	7.52011e-11
1109	ENSG00000152779	17	2.77529	0.517386	5.36407	8.13672e-08	7.40377e-07
1110	ENSG00000119899	556.833	-1.1056	0.0909097	-12.1615	4.98072e-34	4.46377e-32
1111	ENSG00000106688	88.6667	1.38904	0.201313	6.89993	5.20287e-12	8.53818e-11
1112	ENSG00000105143	142.5	-2.19794	0.177988	-12.3488	4.94559e-35	4.62224e-33
1113	ENSG00000112499	8.33333	-2.18763	0.673532	-3.24799	0.00116224	0.00482369
1114	ENSG00000162241	10	2.32193	0.625962	3.70938	0.000207769	0.00103029
1115	ENSG00000146411	7.66667	3.8413	0.96195	3.99324	6.51766e-05	0.000357424
1116	ENSG00000142583	8.66667	4.02974	0.950201	4.24094	2.22587e-05	0.000134381
1117	ENSG00000152683	1444.5	-1.29535	0.072383	-17.8958	1.27226e-71	4.54012e-69
1118	ENSG00000160190	10.5	3.88264	0.845634	4.59139	4.40295e-06	2.99331e-05
1119	ENSG00000134802	39.6667	3.70044	0.412916	8.96172	3.19656e-19	1.10068e-17
1120	ENSG00000137968	81.1667	-1.29508	0.200038	-6.47416	9.53397e-11	1.329e-09
1121	ENSG00000101276	14.1667	-4.77259	0.90652	-5.26473	1.40396e-07	1.23346e-06
1122	ENSG00000148942	14.6667	1.95936	0.496384	3.94726	7.905e-05	0.000425772
1123	ENSG00000105641	25	-1.66296	0.379604	-4.38079	1.18248e-05	7.46257e-05
1124	ENSG00000063127	13	-1.53605	0.499073	-3.07781	0.00208525	0.00811888
1125	ENSG00000130876	21.5	-1.10188	0.379036	-2.90706	0.00364848	0.0133374
1126	ENSG00000250033	11	-3.32193	0.718282	-4.62482	3.74924e-06	2.59656e-05
1127	ENSG00000092068	298.5	-2.09344	0.119515	-17.5161	1.07984e-68	3.59222e-66
1128	ENSG00000172716	375.5	2.76465	0.124546	22.1978	3.60382e-109	3.2151e-106
1129	ENSG00000154760	7.33333	2.66296	0.770491	3.45619	0.000547865	0.0024657
1130	ENSG00000166750	60.8333	1.74211	0.239241	7.28181	3.29374e-13	6.21001e-12
1131	ENSG00000184347	85.5	3.56377	0.274604	12.9779	1.63403e-38	1.80174e-36
1132	ENSG00000121871	31.8333	1.26946	0.315347	4.0256	5.6829e-05	0.000315526
1133	ENSG00000179542	39.1667	-3.20436	0.371614	-8.62282	6.53254e-18	1.93677e-16
1134	ENSG00000184785	152.667	-1.30433	0.149384	-8.73141	2.51516e-18	7.81092e-17
1135	ENSG00000196972	23.8333	-1.6256	0.371464	-4.3762	1.20765e-05	7.61616e-05
1136	ENSG00000163683	192.333	1.39448	0.136124	10.2442	1.25662e-24	6.85104e-23
1137	ENSG00000019549	8.83333	2.96963	0.742557	3.99919	6.35601e-05	0.00034934
1138	ENSG00000143553	257.333	1.0028	0.116439	8.61229	7.16171e-18	2.10739e-16
1139	ENSG00000197989	167.5	-1.09803	0.141599	-7.75453	8.86717e-15	1.96651e-13
1140	ENSG00000250786	10.3333	3.22239	0.724594	4.44717	8.70104e-06	5.61207e-05
1141	ENSG00000234912	37.6667	-1.21632	0.291339	-4.17492	2.98094e-05	0.000174804
1142	ENSG00000228649	252.5	-1.07348	0.118927	-9.0264	1.77407e-19	6.2738e-18
1143	ENSG00000120451	79.5	-2.93974	0.258826	-11.358	6.77027e-30	5.09119e-28
1144	ENSG00000246985	50.1667	1.1838	0.251376	4.70927	2.48611e-06	1.78474e-05
1145	ENSG00000134532	170.167	1.02764	0.148005	6.94328	3.83111e-12	6.37231e-11
1146	ENSG00000005513	212.833	-1.15893	0.137546	-8.42571	3.5857e-17	9.80175e-16
1147	ENSG00000182310	13.1667	1.37346	0.495688	2.77081	0.00559168	0.019315
1148	ENSG00000113140	226	4.05401	0.193915	20.9061	4.71086e-97	3.082e-94
1149	ENSG00000021574	1077.83	-1.25023	0.0829278	-15.0761	2.32651e-51	4.43325e-49
1150	ENSG00000163071	5.16667	-3.22239	1.03393	-3.11663	0.0018293	0.00726208
1151	ENSG00000006282	124	1.07927	0.17291	6.24181	4.32529e-10	5.48401e-09
1152	ENSG00000132122	7	2.08746	0.721232	2.8943	0.00380002	0.013804
1153	ENSG00000104133	726.5	1.05849	0.0827137	12.797	1.70453e-37	1.80836e-35
1154	ENSG00000152377	321.5	5.23189	0.222549	23.509	3.30229e-122	4.05088e-119
1155	ENSG00000107742	7.5	2.44057	0.738114	3.3065	0.000944699	0.0040217
1156	ENSG00000196104	26.8333	1.5025	0.351321	4.27672	1.89666e-05	0.000116041
1157	ENSG00000168939	33.5	1.19855	0.302974	3.95594	7.62341e-05	0.000411637
1158	ENSG00000187678	6.5	-2.19264	0.756813	-2.89721	0.00376503	0.0137023
1159	ENSG00000196220	31.8333	2.86876	0.384781	7.45555	8.94919e-14	1.78564e-12
1160	ENSG00000165583	15.5	-4.47573	0.79892	-5.60223	2.11615e-08	2.1234e-07
1161	ENSG00000147488	6.66667	3.16992	0.890579	3.5594	0.000371708	0.00173744
1162	ENSG00000144057	12.3333	2.85244	0.615526	4.63415	3.58398e-06	2.49266e-05
1163	ENSG00000184005	30.8333	2.20353	0.35861	6.14466	8.01367e-10	9.78745e-09
1164	ENSG00000117069	27.3333	4.48726	0.609115	7.36686	1.74688e-13	3.40061e-12
1165	ENSG00000140557	24	1.1375	0.360314	3.15698	0.00159414	0.00641152
1166	ENSG00000066923	37.1667	-1.68147	0.310019	-5.42377	5.83555e-08	5.44364e-07
1167	ENSG00000133121	41	1.86454	0.297215	6.27336	3.53336e-10	4.52376e-09
1168	ENSG00000159167	5.16667	3.22239	1.02609	3.14046	0.00168685	0.006746
1169	ENSG00000152953	8.5	3.20163	0.797026	4.01698	5.89499e-05	0.000325551
1170	ENSG00000145087	13.6667	-1.27302	0.490074	-2.5976	0.00938773	0.0305206
1171	ENSG00000196562	34	3.04836	0.387896	7.85871	3.8812e-15	8.94089e-14
1172	ENSG00000129103	439.667	1.3319	0.0959225	13.8851	7.7954e-44	1.07747e-41
1173	ENSG00000164744	20.1667	-1.01792	0.385288	-2.64197	0.00824246	0.0272256
1174	ENSG00000173705	193	-1.1252	0.132094	-8.51818	1.62082e-17	4.60373e-16
1175	ENSG00000197321	109.833	1.58205	0.179024	8.83704	9.82916e-19	3.18871e-17
1176	ENSG00000196074	69.3333	-2.87184	0.264065	-10.8755	1.5078e-27	9.93072e-26
1177	ENSG00000157152	88.5	1	0.187709	5.32739	9.96328e-08	8.92105e-07
1178	ENSG00000131018	51.5	1.10639	0.243764	4.53877	5.65825e-06	3.77351e-05
1179	ENSG00000176438	49.1667	2.03076	0.278531	7.29097	3.07738e-13	5.81886e-12
1180	ENSG00000182253	48.8333	1.69883	0.271074	6.26703	3.67989e-10	4.70217e-09
1181	ENSG00000164674	12.1667	-1.30812	0.501598	-2.60791	0.00910967	0.0297497
1182	ENSG00000197780	446.333	-1.03082	0.0989494	-10.4176	2.06039e-25	1.17556e-23
1183	ENSG00000198673	33.5	1.09803	0.30486	3.60175	0.000316078	0.00149883
1184	ENSG00000163377	61.6667	6.93467	0.851879	8.14044	3.93854e-16	9.96156e-15
1185	ENSG00000219438	4.83333	2.64385	0.947902	2.78916	0.00528445	0.0184027
1186	ENSG00000162367	125.833	1.97623	0.175793	11.2418	2.54123e-29	1.84047e-27
1187	ENSG00000168394	462.333	1.26024	0.0981734	12.8368	1.01963e-37	1.09958e-35
1188	ENSG00000167800	32.6667	-4.98489	0.635331	-7.84613	4.29062e-15	9.78071e-14
1189	ENSG00000112837	320.333	-1.6477	0.11143	-14.7869	1.78087e-49	3.03941e-47
1190	ENSG00000170379	6	2.32193	0.804932	2.88462	0.00391882	0.01417
1191	ENSG00000180964	4.33333	2.9386	1.05766	2.7784	0.00546266	0.0189328
1192	ENSG00000185222	291.333	-5.94084	0.290734	-20.4339	8.35567e-93	4.82343e-90
1193	ENSG00000176896	36.6667	1.03953	0.289292	3.59336	0.000326445	0.00154426
1194	ENSG00000166046	18.6667	1.38565	0.437139	3.16982	0.00152533	0.00616127
1195	ENSG00000241186	322.667	-2.47003	0.122807	-20.1131	5.66883e-90	3.09062e-87
1196	ENSG00000225366	25	-2.18763	0.390449	-5.60285	2.10853e-08	2.11792e-07
1197	ENSG00000173809	76.3333	-3.99666	0.321705	-12.4234	1.95162e-35	1.88692e-33
1198	ENSG00000196116	213	-1.19775	0.12896	-9.28778	1.57543e-20	6.20713e-19
1199	ENSG00000135605	106.667	-1.69529	0.184202	-9.20343	3.46713e-20	1.31369e-18
1200	ENSG00000167074	93.8333	1.20899	0.186626	6.47815	9.28518e-11	1.29708e-09
1201	ENSG00000009694	11.1667	-1.44478	0.550316	-2.62537	0.00865549	0.0284415
1202	ENSG00000145934	6.66667	2	0.741229	2.69822	0.0069711	0.0234444
1203	ENSG00000149256	190.667	1.7087	0.148695	11.4913	1.45926e-30	1.12759e-28
1204	ENSG00000174016	7	-2.08746	0.72083	-2.89591	0.00378058	0.0137453
1205	ENSG00000136891	1390.17	-1.09233	0.0710451	-15.3752	2.40234e-53	4.71506e-51
1206	ENSG00000120498	43.8333	-2.56585	0.314274	-8.16437	3.23108e-16	8.22522e-15
1207	ENSG00000121101	6.16667	-2.67807	0.845283	-3.16825	0.00153358	0.0061908
1208	ENSG00000182459	94.6667	1.10806	0.182605	6.06807	1.2946e-09	1.54369e-08
1209	ENSG00000105825	47.3333	-1.87016	0.274501	-6.81296	9.56121e-12	1.51337e-10
1210	ENSG00000137801	19.8333	3.44626	0.548143	6.28714	3.23361e-10	4.17266e-09
1211	ENSG00000113296	14.1667	-2.75002	0.570438	-4.82089	1.42916e-06	1.06695e-05
1212	ENSG00000172673	9.16667	3.67242	0.847123	4.33517	1.45646e-05	9.07491e-05
1213	ENSG00000187720	383.167	1.45323	0.104297	13.9337	3.95542e-44	5.54522e-42
1214	ENSG00000005108	8.83333	2.49185	0.680849	3.65992	0.000252296	0.00122086
1215	ENSG00000144229	55.6667	-2.31159	0.271716	-8.50735	1.7795e-17	5.0326e-16
1216	ENSG00000156299	201.667	2.67312	0.156959	17.0306	4.86618e-65	1.4471e-62
1217	ENSG00000221944	162.333	-1.12632	0.145202	-7.75687	8.70528e-15	1.93279e-13
1218	ENSG00000105289	28.1667	1.25096	0.331622	3.77225	0.000161782	0.000822192
1219	ENSG00000007350	292.5	-6.36757	0.327973	-19.4149	5.77298e-84	2.63503e-81
1220	ENSG00000038295	14.1667	3.078	0.603244	5.10242	3.35346e-07	2.77715e-06
1221	ENSG00000174125	8.16667	3.49185	0.864813	4.03769	5.39794e-05	0.000300554
1222	ENSG00000233338	16.1667	-1.76939	0.45648	-3.87615	0.000106122	0.000559004
1223	ENSG00000164438	25.3333	1.02857	0.351191	2.9288	0.00340272	0.0125536
1224	ENSG00000169908	37.3333	-2.15815	0.319926	-6.74578	1.52211e-11	2.35604e-10
1225	ENSG00000165091	487	-1.40487	0.0947275	-14.8307	9.2819e-50	1.59803e-47
1226	ENSG00000103534	54.1667	-1.14914	0.237932	-4.82971	1.36734e-06	1.02508e-05
1227	ENSG00000133069	51.8333	1.22903	0.250696	4.90245	9.46486e-07	7.27641e-06
1228	ENSG00000144868	108	6.51682	0.563732	11.5602	6.55917e-31	5.191e-29
1229	ENSG00000181291	5	3.16992	1.02181	3.10227	0.0019204	0.00756406
1230	ENSG00000168890	66.1667	-1.15552	0.234702	-4.92333	8.50846e-07	6.59019e-06
1231	ENSG00000164112	6.16667	3.5025	0.992046	3.53058	0.00041465	0.0019131
1232	ENSG00000205269	333.333	1.29878	0.114742	11.3191	1.05541e-29	7.81677e-28
1233	ENSG00000253304	56.3333	-1.66577	0.250288	-6.65544	2.82456e-11	4.23188e-10
1234	ENSG00000187824	58.1667	1.04363	0.246745	4.22957	2.34134e-05	0.000140832
1235	ENSG00000160055	34.5	-1.72792	0.327436	-5.27712	1.31231e-07	1.15761e-06
1236	ENSG00000184497	10.1667	-1.49185	0.564126	-2.64454	0.00818028	0.0270521
1237	ENSG00000167920	12.6667	3.82782	0.749885	5.10454	3.31607e-07	2.75025e-06
1238	ENSG00000128872	460.5	1.09025	0.0920342	11.8461	2.25404e-32	1.8906e-30
1239	ENSG00000125247	657.667	1.04355	0.0823484	12.6723	8.41795e-37	8.69574e-35
1240	ENSG00000123610	5.66667	-2.53605	0.857378	-2.95791	0.0030973	0.011544
1241	ENSG00000028137	19	2.14684	0.445456	4.81942	1.43976e-06	1.07446e-05
1242	ENSG00000117586	9.5	1.61891	0.591953	2.73486	0.00624063	0.0212352
1243	ENSG00000154310	178.167	1.11285	0.141415	7.86938	3.56393e-15	8.26824e-14
1244	ENSG00000000005	65.3333	1.74655	0.231472	7.5454	4.50907e-14	9.36503e-13
1245	ENSG00000116147	7.83333	3.87447	0.965995	4.01085	6.04995e-05	0.00033364
1246	ENSG00000079308	12.8333	2.74416	0.593633	4.62265	3.78866e-06	2.62108e-05
1247	ENSG00000198846	37.1667	1.86625	0.30641	6.09069	1.12426e-09	1.34877e-08
1248	ENSG00000124191	51.3333	6.24792	0.747889	8.35408	6.59457e-17	1.77791e-15
1249	ENSG00000103460	103	1.24917	0.178636	6.99285	2.6936e-12	4.58121e-11
1250	ENSG00000078900	102.5	1.38827	0.18059	7.68742	1.50127e-14	3.2344e-13
1251	ENSG00000198467	85.1667	-2.05714	0.211733	-9.71576	2.5831e-22	1.17358e-20
1252	ENSG00000115705	7.5	3.80735	0.964105	3.9491	7.84445e-05	0.000422627
1253	ENSG00000180438	7.33333	2.4021	0.737368	3.25767	0.00112333	0.00468144
1254	ENSG00000168016	11.8333	1.45251	0.5285	2.74837	0.00598929	0.0205009
1255	ENSG00000168538	640	1.04418	0.0888829	11.7479	7.24224e-32	5.94743e-30
1256	ENSG00000167632	276.333	1.03407	0.114416	9.03781	1.59836e-19	5.69347e-18
1257	ENSG00000072657	118	2.05931	0.184022	11.1906	4.53477e-29	3.1901e-27
1258	ENSG00000236333	37.8333	1.19526	0.287015	4.16444	3.12117e-05	0.000182319
1259	ENSG00000071575	153.667	1.00235	0.147789	6.7823	1.18274e-11	1.8556e-10
1260	ENSG00000249910	8	-3.90689	0.958456	-4.07623	4.57717e-05	0.000258076
1261	ENSG00000138100	64.3333	1.40136	0.228517	6.13244	8.65439e-10	1.05307e-08
1262	ENSG00000176979	85	-4.33985	0.333098	-13.0287	8.39794e-39	9.41865e-37
1263	ENSG00000167333	46.3333	2.26053	0.289928	7.79687	6.3462e-15	1.42677e-13
1264	ENSG00000206557	1085.83	-1.03871	0.0708834	-14.6537	1.27533e-48	2.0859e-46
1265	ENSG00000250374	20.1667	-2.25154	0.438362	-5.13625	2.80273e-07	2.35082e-06
1266	ENSG00000179046	83.6667	-1.08271	0.193672	-5.59044	2.26496e-08	2.2614e-07
1267	ENSG00000166166	148	-1.31965	0.155496	-8.48675	2.12495e-17	5.93263e-16
1268	ENSG00000104321	16.8333	-2.10962	0.470815	-4.48079	7.43656e-06	4.85553e-05
1269	ENSG00000133107	48.6667	6.16992	0.747706	8.2518	1.56021e-16	4.0721e-15
1270	ENSG00000083067	100	1.68946	0.191023	8.84426	9.214e-19	2.99409e-17
1271	ENSG00000121297	17	2.53605	0.497065	5.10205	3.35995e-07	2.78135e-06
1272	ENSG00000182612	6.66667	-2	0.734342	-2.72353	0.00645892	0.0218907
1273	ENSG00000106025	148	-1.05889	0.15141	-6.99355	2.68016e-12	4.5634e-11
1274	ENSG00000157570	282.833	-1.50557	0.122679	-12.2724	1.27358e-34	1.16807e-32
1275	ENSG00000156298	140.833	1.13006	0.160403	7.04513	1.85294e-12	3.20703e-11
1276	ENSG00000182912	11.8333	-4.5025	0.938253	-4.79881	1.59613e-06	1.1844e-05
1277	ENSG00000223756	17.8333	-4.07325	0.671722	-6.06389	1.32869e-09	1.57858e-08
1278	ENSG00000163728	202.333	-1.18411	0.140223	-8.4445	3.05346e-17	8.38186e-16
1279	ENSG00000103852	56.5	1.36088	0.237579	5.72813	1.01547e-08	1.07038e-07
1280	ENSG00000215105	100.833	-1.61372	0.186347	-8.65975	4.72805e-18	1.41892e-16
1281	ENSG00000133985	97.3333	1.77578	0.197981	8.96947	2.97944e-19	1.02953e-17
1282	ENSG00000100271	18	2.1375	0.457771	4.66937	3.02128e-06	2.13535e-05
1283	ENSG00000167552	1580.67	1.19224	0.0639023	18.6572	1.1035e-77	4.3317e-75
1284	ENSG00000250366	34.6667	2.45943	0.345143	7.12583	1.03458e-12	1.86461e-11
1285	ENSG00000233608	4.5	3	1.0446	2.87192	0.00407986	0.0146551
1286	ENSG00000265972	436.5	2.63112	0.111751	23.5444	1.43202e-122	1.87374e-119
1287	ENSG00000137831	1438.5	1.03853	0.0695871	14.9242	2.29261e-50	4.05378e-48
1288	ENSG00000109424	45.6667	-1.30355	0.267459	-4.87383	1.09457e-06	8.32679e-06
1289	ENSG00000168671	23.5	-2.96578	0.459567	-6.45343	1.09344e-10	1.50603e-09
1290	ENSG00000174607	12.6667	-2.72246	0.600891	-4.53072	5.87844e-06	3.90179e-05
1291	ENSG00000107731	106.333	1.07874	0.188535	5.72172	1.05452e-08	1.10917e-07
1292	ENSG00000133958	56.1667	1.30698	0.249557	5.23719	1.63039e-07	1.41779e-06
1293	ENSG00000183696	285.833	-1.10995	0.121771	-9.11503	7.8648e-20	2.85328e-18
1294	ENSG00000036672	117	-1.07464	0.165042	-6.5113	7.45051e-11	1.05354e-09
1295	ENSG00000245248	40.1667	-1.23095	0.282683	-4.35454	1.33347e-05	8.35101e-05
1296	ENSG00000171794	131.5	-1.8644	0.200005	-9.32177	1.14414e-20	4.57352e-19
1297	ENSG00000117533	209.667	1.00172	0.129335	7.74514	9.54785e-15	2.10085e-13
1298	ENSG00000134215	33.6667	1.07566	0.30439	3.53383	0.000409584	0.00189329
1299	ENSG00000162692	11.5	4.45943	0.927217	4.80947	1.51328e-06	1.1259e-05
1300	ENSG00000151650	16.6667	-2.09192	0.472335	-4.4289	9.47163e-06	6.07515e-05
1301	ENSG00000215037	55.3333	-2.42884	0.27808	-8.73434	2.45093e-18	7.64775e-17
1302	ENSG00000170162	8	-2.11548	0.680977	-3.10653	0.00189297	0.00746651
1303	ENSG00000206538	151.333	1.52624	0.1534	9.94938	2.53755e-23	1.22974e-21
1304	ENSG00000205221	14.3333	4.01792	0.736608	5.45462	4.90763e-08	4.6331e-07
1305	ENSG00000269345	28.6667	-1.36923	0.338591	-4.04391	5.25662e-05	0.000293435
1306	ENSG00000235974	18.5	-2.91427	0.512951	-5.68138	1.33611e-08	1.38457e-07
1307	ENSG00000075399	53	-1.36347	0.249148	-5.47254	4.43637e-08	4.22683e-07
1308	ENSG00000261373	159	-1.37851	0.150586	-9.15433	5.46944e-20	2.03312e-18
1309	ENSG00000019102	19	-1.55141	0.414002	-3.74735	0.000178712	0.00090169
1310	ENSG00000163032	184.667	1.17557	0.136424	8.61706	6.86952e-18	2.03054e-16
1311	ENSG00000165633	14.3333	2.02106	0.507994	3.97851	6.93477e-05	0.00037766
1312	ENSG00000188730	5.33333	2.80735	0.928365	3.02397	0.00249477	0.00951653
1313	ENSG00000150627	66	1.13327	0.217787	5.20355	1.95521e-07	1.68311e-06
1314	ENSG00000158023	7.5	-2.20945	0.718145	-3.07661	0.00209371	0.00814856
1315	ENSG00000166415	192.833	3.51612	0.184379	19.0701	4.47733e-81	1.9972e-78
1316	ENSG00000115935	207.167	1.35705	0.132958	10.2066	1.85285e-24	9.85523e-23
1317	ENSG00000002745	29.1667	-1.61813	0.348025	-4.64946	3.32807e-06	2.33036e-05
1318	ENSG00000108379	80.6667	1.08582	0.198089	5.48146	4.21827e-08	4.03274e-07
1319	ENSG00000179314	57.6667	5.40088	0.542101	9.96287	2.21578e-23	1.08182e-21
1320	ENSG00000047644	244.833	2.21723	0.136141	16.2863	1.23554e-59	3.10896e-57
1321	ENSG00000186153	26	3.34239	0.470744	7.10023	1.24553e-12	2.21231e-11
1322	ENSG00000119820	1014.67	-1.22623	0.0787198	-15.5772	1.04059e-54	2.14986e-52
1323	ENSG00000100027	20.5	1.56937	0.398608	3.93712	8.2467e-05	0.000442961
1324	ENSG00000286511	41.5	1.13245	0.286551	3.952	7.74994e-05	0.000417879
1325	ENSG00000247271	43.3333	1.14397	0.266611	4.29076	1.7806e-05	0.000109383
1326	ENSG00000181722	83.1667	2.34635	0.222657	10.5379	5.77444e-26	3.39326e-24
1327	ENSG00000177888	363.333	1.3606	0.111442	12.2091	2.7808e-34	2.52679e-32
1328	ENSG00000169155	524.167	-1.5083	0.093893	-16.064	4.56085e-58	1.08941e-55
1329	ENSG00000102053	43.6667	1.37242	0.2713	5.05867	4.22187e-07	3.42833e-06
1330	ENSG00000188177	241.167	1.22762	0.12326	9.95963	2.28922e-23	1.1149e-21
1331	ENSG00000126970	160.167	1.55509	0.149113	10.4289	1.82945e-25	1.0499e-23
1332	ENSG00000179059	94.8333	-3.40766	0.252828	-13.4782	2.10265e-41	2.5793e-39
1333	ENSG00000105278	85.8333	-1.55154	0.21235	-7.30651	2.74167e-13	5.20918e-12
1334	ENSG00000171649	264	-4.01947	0.178009	-22.5801	6.79969e-113	7.02408e-110
1335	ENSG00000106261	615	1.05668	0.086101	12.2725	1.27223e-34	1.16807e-32
1336	ENSG00000166432	19.3333	1.45519	0.423817	3.43355	0.000595739	0.00265974
1337	ENSG00000152926	173.5	-1.98446	0.164667	-12.0513	1.90827e-33	1.67204e-31
1338	ENSG00000197008	571.5	-1.03231	0.0913225	-11.304	1.25398e-29	9.2179e-28
1339	ENSG00000131127	378.167	-1.78619	0.114263	-15.6322	4.39113e-55	9.47085e-53
1340	ENSG00000204789	11.8333	-3.19264	0.672865	-4.74485	2.08664e-06	1.52474e-05
1341	ENSG00000160321	644.167	-1.87716	0.091803	-20.4477	6.29355e-93	3.74313e-90
1342	ENSG00000159905	18.3333	-1.2854	0.409089	-3.1421	0.00167738	0.00671193
1343	ENSG00000175395	72.1667	1.11142	0.208593	5.32818	9.92041e-08	8.88671e-07
1344	ENSG00000197134	633.333	-5.80003	0.1943	-29.8509	8.53391e-196	2.39279e-192
1345	ENSG00000083844	145.333	-3.19212	0.197781	-16.1397	1.34293e-58	3.25403e-56
1346	ENSG00000090612	318.5	-1.23067	0.115782	-10.6292	2.17919e-26	1.32009e-24
1347	ENSG00000167637	140.5	-1.07772	0.152652	-7.06001	1.66489e-12	2.9065e-11
1348	ENSG00000182986	286	-5.24793	0.23763	-22.0845	4.45922e-108	3.80526e-105
1349	ENSG00000197937	155	-1.60572	0.15283	-10.5066	8.05328e-26	4.69026e-24
1350	ENSG00000177932	76.8333	-7.25424	0.84825	-8.552	1.20972e-17	3.47631e-16
1351	ENSG00000144331	81	3.0303	0.255917	11.841	2.39666e-32	2.00167e-30
1352	ENSG00000187595	9.5	2.41504	0.655486	3.68435	0.000229291	0.00112255
1353	ENSG00000151789	64.3333	2.1745	0.248798	8.74002	2.33077e-18	7.34287e-17
1354	ENSG00000176222	36.1667	-2.47917	0.339361	-7.3054	2.76433e-13	5.24714e-12
1355	ENSG00000083817	94.6667	-1.14342	0.185434	-6.16619	6.99559e-10	8.61371e-09
1356	ENSG00000102935	16.8333	2.75899	0.517556	5.33081	9.77772e-08	8.77893e-07
1357	ENSG00000118620	137	-4.44846	0.279504	-15.9155	4.94342e-57	1.15505e-54
1358	ENSG00000197647	28	-2.32193	0.374144	-6.20598	5.43578e-10	6.80413e-09
1359	ENSG00000219665	62.3333	-1.51383	0.232382	-6.51441	7.29773e-11	1.03417e-09
1360	ENSG00000171291	37.5	-5.7879	0.755916	-7.6568	1.9062e-14	4.07993e-13
1361	ENSG00000171295	193.333	-1.05445	0.137069	-7.69281	1.43933e-14	3.10779e-13
1362	ENSG00000198342	73.6667	-1.21618	0.213478	-5.69697	1.21955e-08	1.27184e-07
1363	ENSG00000225614	11	1.52725	0.539373	2.83152	0.00463267	0.0163918
1364	ENSG00000197016	137.667	-1.05803	0.15268	-6.92972	4.21673e-12	6.99001e-11
1365	ENSG00000196263	17.6667	-2.10434	0.455798	-4.61682	3.89668e-06	2.68823e-05
1366	ENSG00000173258	266.5	-1.19116	0.126563	-9.41166	4.88373e-21	1.99615e-19
1367	ENSG00000198298	96.6667	-1.01495	0.180959	-5.60875	2.03799e-08	2.05279e-07
1368	ENSG00000256229	576	-1.44155	0.0897415	-16.0634	4.60699e-58	1.08941e-55
1369	ENSG00000265763	20.3333	2.94753	0.49184	5.99287	2.06166e-09	2.37745e-08
1370	ENSG00000177599	6	-3	0.909008	-3.3003	0.000965822	0.00410041
1371	ENSG00000197363	141.667	-1.41348	0.158242	-8.9324	4.16876e-19	1.41803e-17
1372	ENSG00000178163	444.333	-2.50208	0.110929	-22.5557	1.18046e-112	1.15844e-109
1373	ENSG00000203326	283.167	-7.55288	0.490969	-15.3836	2.10803e-53	4.17923e-51
1374	ENSG00000198597	87.6667	1.35279	0.196257	6.89296	5.46451e-12	8.94511e-11
1375	ENSG00000171817	21.1667	-1.06871	0.381822	-2.79898	0.00512643	0.017916
1376	ENSG00000172000	155.167	-2.85578	0.181314	-15.7504	6.81965e-56	1.52101e-53
1377	ENSG00000188321	164.167	-1.5174	0.152528	-9.94832	2.56466e-23	1.23982e-21
1378	ENSG00000198028	11.6667	-4.48112	0.920605	-4.86758	1.1297e-06	8.58077e-06
1379	ENSG00000198453	73.1667	-1.36127	0.217842	-6.24887	4.13423e-10	5.25875e-09
1380	ENSG00000180479	86.5	-1.03769	0.192298	-5.39628	6.80352e-08	6.28094e-07
1381	ENSG00000180938	23.6667	-1.30066	0.363353	-3.5796	0.000344122	0.00161891
1382	ENSG00000258405	227.5	-1.00476	0.12572	-7.99202	1.3274e-15	3.19668e-14
1383	ENSG00000267454	27	-1.37851	0.355755	-3.87489	0.000106675	0.000561466
1384	ENSG00000198440	36	-1.21604	0.294709	-4.12623	3.68751e-05	0.000211932
1385	ENSG00000083828	86.6667	-2.56884	0.227073	-11.3128	1.13359e-29	8.36424e-28
1386	ENSG00000180626	138.833	-1.76867	0.162758	-10.8669	1.65741e-27	1.08796e-25
1387	ENSG00000166704	197.667	-1.36305	0.137334	-9.92512	3.23711e-23	1.54963e-21
1388	ENSG00000167554	40	-6.30378	0.860562	-7.32518	2.38574e-13	4.55495e-12
1389	ENSG00000188171	84.1667	-3.57878	0.28173	-12.7029	5.69746e-37	5.91662e-35
1390	ENSG00000160229	20.3333	-1.25634	0.398678	-3.15126	0.00162567	0.00652627
1391	ENSG00000144792	38.6667	-1.2402	0.292289	-4.24307	2.20483e-05	0.000133316
1392	ENSG00000198046	63.8333	-5.2211	0.488918	-10.6789	1.27802e-26	7.98845e-25
1393	ENSG00000166770	81.3333	-5.57894	0.482743	-11.5568	6.82394e-31	5.35734e-29
1394	ENSG00000196109	495.5	-1.4639	0.0938176	-15.6037	6.87034e-55	1.44994e-52
1395	ENSG00000197928	66.1667	-7.03708	0.850416	-8.27487	1.28595e-16	3.39239e-15
1396	ENSG00000197123	19	-5.20945	0.888117	-5.86573	4.47171e-09	4.94179e-08
1397	ENSG00000198429	20.3333	-1.08964	0.384259	-2.83568	0.00457282	0.0162064
1398	ENSG00000167562	95.1667	-1.5816	0.189871	-8.32985	8.09422e-17	2.15557e-15
1399	ENSG00000242779	384.833	-1.07565	0.101044	-10.6454	1.83222e-26	1.11335e-24
1400	ENSG00000160352	55.8333	-5.77698	0.617607	-9.35381	8.45464e-21	3.4004e-19
1401	ENSG00000268696	34.3333	-6.08037	0.86497	-7.02958	2.07163e-12	3.56042e-11
1402	ENSG00000214652	143.667	-7.1565	0.602706	-11.874	1.61642e-32	1.36161e-30
1403	ENSG00000269067	25.1667	-4.86789	0.699445	-6.95966	3.41104e-12	5.72209e-11
1404	ENSG00000196350	670.667	-1.19044	0.0886739	-13.4249	4.32295e-41	5.26998e-39
1405	ENSG00000185037	22	-4.66675	0.707625	-6.59495	4.25388e-11	6.21894e-10
1406	ENSG00000223614	72.6667	-7.17326	0.849774	-8.44137	3.13641e-17	8.59753e-16
1407	ENSG00000197054	10.3333	-4.29768	0.930761	-4.61738	3.88619e-06	2.68288e-05
1408	ENSG00000170100	401.5	-1.12585	0.0992879	-11.3392	8.38753e-30	6.25939e-28
1409	ENSG00000128000	115.833	-1.67208	0.175144	-9.54691	1.33627e-21	5.75153e-20
1410	ENSG00000267254	26	-3.03148	0.438701	-6.91012	4.84257e-12	7.96023e-11
1411	ENSG00000170396	10.1667	1.88452	0.594508	3.16989	0.00152498	0.00616113
1412	ENSG00000204514	259	-1.04198	0.121594	-8.56934	1.04079e-17	3.01737e-16
1413	ENSG00000231205	76	-7.2384	0.849045	-8.52534	1.52358e-17	4.34641e-16
1414	ENSG00000223547	46.8333	-2.96	0.324283	-9.12783	6.98832e-20	2.56373e-18
1415	ENSG00000105750	30.5	-5.90689	0.870816	-6.78316	1.17576e-11	1.84613e-10
1416	ENSG00000106479	15	2.20945	0.50892	4.34145	1.41543e-05	8.84453e-05
1417	ENSG00000257446	29.3333	-1.76553	0.343964	-5.13291	2.85295e-07	2.38988e-06
1418	ENSG00000221923	44.5	-6.45943	0.857805	-7.53018	5.06708e-14	1.04138e-12
1419	ENSG00000213988	388.833	-1.56606	0.104877	-14.9324	2.02965e-50	3.65467e-48
1420	ENSG00000184635	157.5	-5.14348	0.308272	-16.6849	1.68786e-62	4.60105e-60
1421	ENSG00000197360	64.5	-1.54057	0.228506	-6.74192	1.56311e-11	2.41378e-10
1422	ENSG00000213973	82.8333	-3.81359	0.295808	-12.8921	4.98771e-38	5.43854e-36
1423	ENSG00000261087	7.5	2.70044	0.778147	3.47034	0.000519793	0.00235123
1424	ENSG00000219891	12.1667	-1.40599	0.506901	-2.7737	0.00554224	0.019178
1425	ENSG00000121413	119	-1.30218	0.171553	-7.59055	3.18553e-14	6.69405e-13
1426	ENSG00000131848	373.167	-1.66071	0.106307	-15.6217	5.17917e-55	1.10491e-52
1427	ENSG00000162415	55.3333	-1.60823	0.246322	-6.52899	6.62146e-11	9.43786e-10

## Sheet: RRBS_DMC
*** List of differentially methylated CpGs (DMCs) between wild-type and SETDB1 KO HAP1 cells
	symbol	baseMean	log2FoldChange	lfcSE	stat	pvalue	padj
1	chr1-778022	36.9743	-1.8406	0.362693	-5.0748	3.879e-07	1.62464e-05
2	chr1-904197	28.691	-2.09734	0.473934	-4.42539	9.62698e-06	0.000271086
3	chr1-904199	30.6835	-2.06193	0.435471	-4.73494	2.19122e-06	7.4142e-05
4	chr1-935241	64.5862	1.04355	0.222441	4.69137	2.71382e-06	8.93015e-05
5	chr1-939292	59.2764	1.40093	0.2396	5.84695	5.0068e-09	3.48036e-07
6	chr1-939294	55.6411	1.35812	0.254708	5.33208	9.70941e-08	4.77887e-06
7	chr1-940643	23.3962	7.99551	1.26468	6.32217	2.57919e-10	2.51507e-08
8	chr1-959758	31.5284	-2.21039	0.478531	-4.61911	3.85394e-06	0.000121744
9	chr1-959763	25.7329	-4.03221	0.642438	-6.27642	3.46466e-10	3.2628e-08
10	chr1-959772	30.3731	-2.88353	0.484473	-5.9519	2.65049e-09	1.97485e-07
11	chr1-959779	50.3703	-1.23937	0.285695	-4.33809	1.43727e-05	0.000385873
12	chr1-959786	16.9378	-4.01162	0.837948	-4.78744	1.68921e-06	5.9058e-05
13	chr1-959811	18.2598	-3.50081	0.716044	-4.88911	1.01295e-06	3.7695e-05
14	chr1-959813	21.4216	-4.97745	0.871056	-5.71428	1.10173e-08	6.98933e-07
15	chr1-959823	17.1126	-7.55652	1.31081	-5.76477	8.17683e-09	5.36653e-07
16	chr1-959829	21.4196	-4.64367	0.832908	-5.57525	2.47173e-08	1.42349e-06
17	chr1-959832	21.7361	-2.85804	0.598243	-4.77739	1.77587e-06	6.17206e-05
18	chr1-959841	18.424	-3.90498	0.762322	-5.12248	3.01541e-07	1.30078e-05
19	chr1-959847	14.7771	-3.80253	0.873849	-4.35147	1.35227e-05	0.000365704
20	chr1-959859	22.7534	-7.9676	1.2769	-6.23982	4.38086e-10	4.00111e-08
21	chr1-959862	25.257	-4.89089	0.788476	-6.20296	5.54092e-10	4.92088e-08
22	chr1-959874	16.7741	-3.55209	0.794372	-4.47156	7.76496e-06	0.000224759
23	chr1-970980	70.1849	1.10689	0.219239	5.04878	4.44652e-07	1.83294e-05
24	chr1-974041	62.2682	1.19354	0.247633	4.81979	1.43707e-06	5.1309e-05
25	chr1-979350	63.4003	1.47421	0.229613	6.4204	1.35915e-10	1.43279e-08
26	chr1-979371	64.9074	1.10513	0.21997	5.02401	5.06027e-07	2.05338e-05
27	chr1-982283	47.714	1.39819	0.284466	4.91516	8.87107e-07	3.35377e-05
28	chr1-985128	53.3289	1.31607	0.263894	4.98712	6.12867e-07	2.42646e-05
29	chr1-1040477	32.6712	-1.85284	0.40272	-4.60081	4.2085e-06	0.000131434
30	chr1-1064813	54.6363	1.5903	0.260603	6.10239	1.04497e-09	8.63213e-08
31	chr1-1065659	52.0069	1.42373	0.268737	5.29787	1.17164e-07	5.65365e-06
32	chr1-1069831	38.7957	-1.61383	0.342704	-4.7091	2.48812e-06	8.28343e-05
33	chr1-1069833	25.7205	-2.07149	0.508597	-4.07294	4.64225e-05	0.00106799
34	chr1-1069876	65.605	-1.06172	0.217364	-4.88455	1.03668e-06	3.84867e-05
35	chr1-1071421	49.1884	1.71852	0.295617	5.81333	6.12405e-09	4.16523e-07
36	chr1-1071428	62.0713	1.47243	0.23973	6.14205	8.14625e-10	6.92275e-08
37	chr1-1072227	68.1969	1.34409	0.214223	6.27427	3.51272e-10	3.30112e-08
38	chr1-1072229	67.7181	1.22674	0.228108	5.3779	7.53604e-08	3.81562e-06
39	chr1-1072241	54.4582	1.90734	0.280839	6.79158	1.10911e-11	1.55459e-09
40	chr1-1072475	64.1318	-1.14853	0.246203	-4.66499	3.08639e-06	9.99937e-05
41	chr1-1072781	57.6875	-1.50979	0.253051	-5.96636	2.42609e-09	1.82414e-07
42	chr1-1074036	51.0291	1.31578	0.283922	4.63431	3.58125e-06	0.000114061
43	chr1-1085728	69.8735	1.03416	0.221876	4.66097	3.14715e-06	0.000101755
44	chr1-1117249	41.7337	2.53338	0.355691	7.12243	1.06041e-12	1.94998e-10
45	chr1-1119707	26.2269	2.6264	0.500404	5.24857	1.53284e-07	7.16722e-06
46	chr1-1122003	50.3349	1.81736	0.432672	4.20032	2.66535e-05	0.000660267
47	chr1-1122069	31.5027	2.41228	0.442045	5.4571	4.83987e-08	2.5778e-06
48	chr1-1127679	66.3907	1.25463	0.223501	5.61352	1.98247e-08	1.17209e-06
49	chr1-1127708	48.6788	2.04954	0.305413	6.71072	1.9367e-11	2.53366e-09
50	chr1-1129158	57.9812	1.02492	0.237497	4.31552	1.59229e-05	0.000422102
51	chr1-1130752	68.2255	1.07764	0.214751	5.01809	5.21872e-07	2.10972e-05
52	chr1-1137242	44.5821	-1.38374	0.313591	-4.41257	1.02153e-05	0.000285769
53	chr1-1139139	66.3752	1.34275	0.222696	6.02953	1.64435e-09	1.29065e-07
54	chr1-1139195	67.2304	1.12824	0.219677	5.13591	2.80784e-07	1.2224e-05
55	chr1-1142317	49.5327	1.39854	0.276318	5.06134	4.1633e-07	1.72905e-05
56	chr1-1142698	64.5834	1.12849	0.226051	4.99221	5.96932e-07	2.37076e-05
57	chr1-1145185	52.0126	1.28728	0.268458	4.79508	1.6261e-06	5.71426e-05
58	chr1-1148329	55.8095	1.25939	0.256503	4.90983	9.11534e-07	3.4359e-05
59	chr1-1150438	58.0738	1.99887	0.391223	5.10929	3.23367e-07	1.38419e-05
60	chr1-1161029	47.6644	2.66775	0.348264	7.66014	1.85733e-14	5.55621e-12
61	chr1-1161038	60.2433	1.84366	0.263309	7.00188	2.52547e-12	4.18856e-10
62	chr1-1161282	35.8266	1.44275	0.370444	3.89464	9.83432e-05	0.00204397
63	chr1-1161801	51.0183	1.40901	0.291626	4.83157	1.35458e-06	4.87088e-05
64	chr1-1161998	53.6697	1.3284	0.264698	5.01857	5.2057e-07	2.10536e-05
65	chr1-1163987	66.7364	1.07971	0.216202	4.99398	5.91484e-07	2.3519e-05
66	chr1-1164071	65.3997	1.12114	0.22177	5.05542	4.29434e-07	1.77659e-05
67	chr1-1165924	63.9074	1.26593	0.229015	5.52772	3.24425e-08	1.8119e-06
68	chr1-1165939	34.4876	1.97882	0.397566	4.97734	6.44629e-07	2.53534e-05
69	chr1-1165964	32.9934	2.32764	0.420619	5.53385	3.13268e-08	1.75596e-06
70	chr1-1165970	40.7744	1.41359	0.345302	4.09378	4.24393e-05	0.000988474
71	chr1-1167039	50.4757	2.24289	0.302883	7.40514	1.31008e-13	3.11921e-11
72	chr1-1167068	58.4536	1.3324	0.25823	5.15974	2.47291e-07	1.09403e-05
73	chr1-1167642	59.1155	1.1991	0.256045	4.68316	2.82483e-06	9.25175e-05
74	chr1-1167857	26.8943	1.91186	0.480941	3.97525	7.03064e-05	0.00152789
75	chr1-1167888	52.3481	-1.10214	0.265215	-4.15564	3.24385e-05	0.000782905
76	chr1-1167934	38.4712	1.3578	0.334621	4.05773	4.9551e-05	0.00113015
77	chr1-1168754	52.4708	1.78677	0.300733	5.9414	2.82602e-09	2.08958e-07
78	chr1-1168944	51.8977	-1.91675	0.453651	-4.22517	2.38758e-05	0.000600715
79	chr1-1169217	64.5778	1.14587	0.237862	4.81739	1.45448e-06	5.18412e-05
80	chr1-1169266	49.5899	-1.88859	0.301505	-6.26388	3.75526e-10	3.50278e-08
81	chr1-1169317	50.0765	-1.93546	0.294876	-6.56366	5.25042e-11	6.13928e-09
82	chr1-1171933	61.4012	1.65666	0.239111	6.92844	4.25516e-12	6.63707e-10
83	chr1-1171957	67.8762	1.24868	0.217811	5.73286	9.87505e-09	6.35249e-07
84	chr1-1171960	59.7516	1.73667	0.249952	6.948	3.70498e-12	5.87145e-10
85	chr1-1171975	56.5009	1.04496	0.248463	4.20569	2.60288e-05	0.000647177
86	chr1-1171986	55.4576	1.71373	0.260936	6.56763	5.11241e-11	6.00029e-09
87	chr1-1172001	56.2958	1.53351	0.252584	6.07127	1.26903e-09	1.02556e-07
88	chr1-1173786	23.4271	2.14577	0.525289	4.08493	4.40892e-05	0.00102154
89	chr1-1176499	43.5824	1.78483	0.343095	5.20213	1.97013e-07	8.94173e-06
90	chr1-1177559	53.8045	1.78094	0.280582	6.34731	2.19117e-10	2.17757e-08
91	chr1-1179266	52.1778	1.31603	0.26481	4.96969	6.70597e-07	2.62299e-05
92	chr1-1180197	47.3645	1.96905	0.302692	6.50513	7.7626e-11	8.71789e-09
93	chr1-1180210	49.8356	1.85432	0.287917	6.44046	1.19115e-10	1.27688e-08
94	chr1-1180223	35.1341	2.43477	0.412229	5.90635	3.49769e-09	2.5301e-07
95	chr1-1180226	46.0718	1.25233	0.289342	4.32819	1.50337e-05	0.000401316
96	chr1-1182979	69.3688	1.25928	0.222759	5.6531	1.57581e-08	9.58423e-07
97	chr1-1182993	60.619	1.06481	0.238918	4.45682	8.31839e-06	0.000238669
98	chr1-1185471	63.5873	1.20116	0.244912	4.90444	9.3694e-07	3.51925e-05
99	chr1-1198290	68.5418	1.21848	0.211996	5.74767	9.04841e-09	5.87094e-07
100	chr1-1203830	65.41	1.03743	0.219417	4.72812	2.26613e-06	7.62809e-05
101	chr1-1206293	39.306	-1.95204	0.349813	-5.58023	2.40203e-08	1.38769e-06
102	chr1-1206296	54.8589	-1.36751	0.269025	-5.0832	3.71121e-07	1.56278e-05
103	chr1-1206307	29.0197	-1.76668	0.444682	-3.9729	7.10015e-05	0.00154079
104	chr1-1206319	33.0226	-2.45057	0.418309	-5.85828	4.67697e-09	3.2775e-07
105	chr1-1206339	59.1655	-1.27496	0.253026	-5.03883	4.68388e-07	1.91867e-05
106	chr1-1206388	60.1592	-1.25131	0.252686	-4.95202	7.34488e-07	2.84321e-05
107	chr1-1206398	64.1358	-1.25396	0.229304	-5.46856	4.53718e-08	2.4359e-06
108	chr1-1206435	47.9315	-1.9748	0.304229	-6.49118	8.51676e-11	9.45419e-09
109	chr1-1206445	46.5625	-1.31621	0.293376	-4.48644	7.24244e-06	0.000211335
110	chr1-1206471	53.8721	-1.4642	0.263979	-5.54668	2.91151e-08	1.64384e-06
111	chr1-1208492	27.7167	1.8625	0.46964	3.96581	7.31475e-05	0.00158137
112	chr1-1212107	46.8662	1.88846	0.315232	5.9907	2.08939e-09	1.59547e-07
113	chr1-1212919	66.7386	1.11275	0.223729	4.97367	6.56974e-07	2.57786e-05
114	chr1-1212926	35.0013	1.60893	0.385023	4.17879	2.93063e-05	0.000717027
115	chr1-1212950	69.1904	1.28812	0.227134	5.67119	1.41809e-08	8.7277e-07
116	chr1-1213041	66.4025	1.11909	0.215925	5.18277	2.1861e-07	9.81209e-06
117	chr1-1237872	67.2553	-1.04983	0.222623	-4.71571	2.40874e-06	8.04793e-05
118	chr1-1239992	50.8694	1.1304	0.273578	4.13192	3.59742e-05	0.00085655
119	chr1-1240086	36.4895	1.72526	0.392944	4.3906	1.13039e-05	0.000312338
120	chr1-1240731	53.8299	1.22722	0.262974	4.66672	3.06052e-06	9.92443e-05
121	chr1-1240754	55.3412	1.05926	0.251112	4.21828	2.46168e-05	0.000616948
122	chr1-1272992	14.435	-3.52644	0.868254	-4.06153	4.8753e-05	0.00111425
123	chr1-1281983	65.8987	1.25684	0.227407	5.52683	3.26065e-08	1.81955e-06
124	chr1-1294021	22.254	-4.42682	0.760422	-5.82153	5.83096e-09	3.98781e-07
125	chr1-1294030	20.7567	-3.88208	0.722843	-5.37056	7.84916e-08	3.94927e-06
126	chr1-1294156	44.0831	-1.28158	0.30144	-4.25153	2.1231e-05	0.000542413
127	chr1-1294165	56.8362	-1.13343	0.269775	-4.20139	2.65281e-05	0.000657523
128	chr1-1304990	27.6899	-1.87554	0.45476	-4.12423	3.71973e-05	0.000881667
129	chr1-1309795	26.2171	-2.42367	0.488055	-4.96597	6.8359e-07	2.66716e-05
130	chr1-1354696	14.9484	-7.36149	1.33668	-5.50729	3.64392e-08	2.00757e-06
131	chr1-1354699	20.2658	-5.91891	1.13797	-5.20129	1.97913e-07	8.97697e-06
132	chr1-1362054	46.3841	1.7785	0.3057	5.81779	5.96303e-09	4.06866e-07
133	chr1-1362104	53.5136	-1.254	0.27827	-4.50643	6.59265e-06	0.000194696
134	chr1-1371980	45.5483	2.12922	0.327059	6.51022	7.50425e-11	8.45705e-09
135	chr1-1371982	60.2929	1.07183	0.243494	4.40189	1.07314e-05	0.000298406
136	chr1-1422918	61.9237	1.36928	0.244276	5.60546	2.07702e-08	1.21986e-06
137	chr1-1428224	14.7755	-4.08149	0.951972	-4.28741	1.80772e-05	0.000471396
138	chr1-1600310	52.8802	-1.47301	0.268321	-5.48973	4.02558e-08	2.19241e-06
139	chr1-1659738	7.97449	-6.45492	1.53793	-4.19715	2.7029e-05	0.000668556
140	chr1-1887727	59.8018	-1.03622	0.236603	-4.37958	1.18907e-05	0.000326546
141	chr1-1887774	41.1021	-1.3015	0.328105	-3.96672	7.28679e-05	0.00157605
142	chr1-1900601	72.8419	1.0771	0.20124	5.35233	8.68296e-08	4.32368e-06
143	chr1-1909835	41.2682	-1.48348	0.32569	-4.55489	5.24125e-06	0.000159404
144	chr1-1909842	42.4458	-1.65805	0.31726	-5.22616	1.73063e-07	7.98072e-06
145	chr1-1909860	61.1481	-1.28524	0.234004	-5.49239	3.96539e-08	2.16313e-06
146	chr1-1909866	35.8351	-2.43213	0.398163	-6.10837	1.00653e-09	8.34686e-08
147	chr1-1909877	24.235	-3.24847	0.615443	-5.27826	1.30414e-07	6.21455e-06
148	chr1-1909899	56.4878	-1.00577	0.243882	-4.12403	3.72308e-05	0.000882349
149	chr1-1915618	54.0932	2.75498	0.312138	8.82617	1.08323e-18	1.21351e-15
150	chr1-1921629	34.9894	1.68357	0.371619	4.53037	5.88792e-06	0.000176517
151	chr1-1927981	49.8712	1.41119	0.290751	4.85361	1.21236e-06	4.41682e-05
152	chr1-1927988	62.7333	1.51291	0.236478	6.39767	1.57766e-10	1.63474e-08
153	chr1-1928077	48.3557	1.88502	0.302584	6.22975	4.67191e-10	4.23307e-08
154	chr1-1943336	58.9506	1.41011	0.249937	5.64186	1.68224e-08	1.01501e-06
155	chr1-1966494	49.3563	1.54057	0.283417	5.43569	5.45849e-08	2.86477e-06
156	chr1-1970634	65.0783	1.21331	0.238565	5.08586	3.6596e-07	1.54358e-05
157	chr1-1971971	71.5307	1.02285	0.202449	5.05236	4.36374e-07	1.80221e-05
158	chr1-1974542	58.7855	1.22585	0.243235	5.03978	4.66067e-07	1.91041e-05
159	chr1-1978262	64.2413	1.18759	0.227849	5.21219	1.86621e-07	8.53105e-06
160	chr1-1988953	56.1481	1.33349	0.251464	5.30289	1.13985e-07	5.51384e-06
161	chr1-2008098	47.1982	1.81164	0.311846	5.80939	6.26999e-09	4.25464e-07
162	chr1-2019069	36.8101	-1.61457	0.364713	-4.42695	9.55764e-06	0.000269335
163	chr1-2019071	56.6777	-1.39069	0.252244	-5.51325	3.52275e-08	1.94698e-06
164	chr1-2021657	64.8915	1.33297	0.223461	5.96509	2.44492e-09	1.83726e-07
165	chr1-2025714	66.2105	1.37332	0.219738	6.24979	4.10993e-10	3.78554e-08
166	chr1-2025827	61.7827	1.10487	0.237232	4.65732	3.20348e-06	0.000103338
167	chr1-2025934	56.2982	1.38218	0.276164	5.00492	5.58859e-07	2.24065e-05
168	chr1-2025937	68.8855	1.00354	0.210172	4.77485	1.79842e-06	6.23844e-05
169	chr1-2027895	55.9719	1.41231	0.27337	5.1663	2.38769e-07	1.06045e-05
170	chr1-2030535	47.8969	1.09354	0.280954	3.89224	9.93238e-05	0.00206221
171	chr1-2051188	20.2491	-2.73939	0.671281	-4.08084	4.48725e-05	0.0010371
172	chr1-2051254	15.4429	-7.40848	1.33757	-5.53875	3.0464e-08	1.7126e-06
173	chr1-2051566	42.77	-1.83055	0.343526	-5.3287	9.89191e-08	4.857e-06
174	chr1-2051596	42.6191	-1.88909	0.325897	-5.7966	6.76731e-09	4.54942e-07
175	chr1-2051615	66.2859	-1.2516	0.222353	-5.6289	1.81364e-08	1.08462e-06
176	chr1-2051620	58.1608	-1.2405	0.241013	-5.14705	2.64615e-07	1.16055e-05
177	chr1-2051635	53.2312	-1.90801	0.279777	-6.81975	9.11962e-12	1.30949e-09
178	chr1-2051665	51.8871	-1.53048	0.273698	-5.59185	2.24659e-08	1.30793e-06
179	chr1-2051669	61.3307	-1.25328	0.251487	-4.98349	6.24465e-07	2.46668e-05
180	chr1-2051705	61.2899	-1.08885	0.234403	-4.64521	3.39727e-06	0.000108928
181	chr1-2113160	57.1677	-1.0309	0.259478	-3.97296	7.09837e-05	0.00154058
182	chr1-2199299	12.1178	-4.55552	1.12944	-4.03344	5.49673e-05	0.00123573
183	chr1-2199312	12.6266	-7.11793	1.37537	-5.1753	2.27545e-07	1.01622e-05
184	chr1-2199338	11.1333	-6.93631	1.4139	-4.90579	9.30521e-07	3.49835e-05
185	chr1-2199378	12.1334	-7.06038	1.39227	-5.07114	3.95435e-07	1.65222e-05
186	chr1-2205482	22.5783	-5.05599	0.861914	-5.866	4.46441e-09	3.14519e-07
187	chr1-2205493	11.9519	-3.75663	0.955383	-3.93206	8.42207e-05	0.00178816
188	chr1-2205505	19.2619	-5.24709	0.979741	-5.35558	8.52802e-08	4.25396e-06
189	chr1-2205509	27.3916	-3.96625	0.598412	-6.62795	3.40371e-11	4.17735e-09
190	chr1-2205511	21.2525	-4.12352	0.720969	-5.71941	1.06897e-08	6.81176e-07
191	chr1-2205517	33.5398	-3.99722	0.540668	-7.3931	1.43442e-13	3.37339e-11
192	chr1-2209068	30.2035	1.73527	0.413873	4.19277	2.75567e-05	0.000680046
193	chr1-2227074	33.3167	-1.53064	0.378445	-4.04455	5.24238e-05	0.00118595
194	chr1-2248297	52.5285	-1.27994	0.275929	-4.63864	3.50703e-06	0.000112023
195	chr1-2248377	25.5521	-3.12005	0.55678	-5.60374	2.0977e-08	1.23085e-06
196	chr1-2272160	43.1102	-1.65737	0.334332	-4.95727	7.14907e-07	2.77426e-05
197	chr1-2312860	51.9784	1.90362	0.287154	6.62926	3.37366e-11	4.14534e-09
198	chr1-2318973	54.0037	1.36203	0.28511	4.7772	1.77749e-06	6.17653e-05
199	chr1-2328612	47.5225	2.13633	0.315076	6.78036	1.19875e-11	1.66239e-09
200	chr1-2332198	41.0969	-1.44567	0.326026	-4.43422	9.24064e-06	0.000261342
201	chr1-2333321	58.4667	1.15605	0.244387	4.7304	2.24075e-06	7.55755e-05
202	chr1-2351584	47.3987	1.26066	0.293721	4.29204	1.77038e-05	0.000463164
203	chr1-2373030	56.8333	-1.23286	0.258554	-4.76829	1.85794e-06	6.41695e-05
204	chr1-2392977	61.6392	-1.15444	0.240907	-4.79204	1.65091e-06	5.78912e-05
205	chr1-2415597	59.4175	1.79516	0.251114	7.14876	8.75674e-13	1.65361e-10
206	chr1-2415600	52.2916	2.24	0.296139	7.56399	3.90878e-14	1.07463e-11
207	chr1-2416869	54.1682	1.32524	0.270151	4.90555	9.31645e-07	3.50202e-05
208	chr1-2418121	58.9922	-1.30854	0.25428	-5.14607	2.66001e-07	1.16608e-05
209	chr1-2418139	53.3524	-1.1215	0.264395	-4.24178	2.21757e-05	0.00056346
210	chr1-2419478	43.3637	2.89169	0.371431	7.78526	6.95679e-15	2.33773e-12
211	chr1-2419485	55.6174	1.84231	0.26895	6.85001	7.38425e-12	1.0872e-09
212	chr1-2419565	54.3113	1.57886	0.264818	5.96204	2.49114e-09	1.86796e-07
213	chr1-2420509	32.6795	1.92487	0.399135	4.82259	1.41704e-06	5.06923e-05
214	chr1-2427770	61.4729	-1.05914	0.233209	-4.5416	5.58283e-06	0.000168436
215	chr1-2428633	50.5684	-1.73244	0.290694	-5.95968	2.52737e-09	1.89242e-07
216	chr1-2428793	52.144	1.90923	0.294368	6.48586	8.82257e-11	9.7591e-09
217	chr1-2428798	51.1557	2.07675	0.295384	7.03067	2.05544e-12	3.49283e-10
218	chr1-2434058	47.8486	2.11551	0.305482	6.92517	4.35456e-12	6.76517e-10
219	chr1-2435240	52.4394	-2.92762	0.684336	-4.27804	1.8855e-05	0.000488927
220	chr1-2440976	31.6666	-1.88295	0.42042	-4.47873	7.50887e-06	0.000218125
221	chr1-2441000	34.5215	-3.24508	0.458845	-7.07229	1.52395e-12	2.68226e-10
222	chr1-2441005	30.3835	-4.12484	0.579017	-7.12386	1.04945e-12	1.93247e-10
223	chr1-2441325	45.5489	1.83554	0.311535	5.89193	3.81706e-09	2.73586e-07
224	chr1-2441328	57.098	1.99273	0.272384	7.31587	2.55712e-13	5.59394e-11
225	chr1-2443573	70.8501	1.20538	0.206004	5.85125	4.87899e-09	3.39981e-07
226	chr1-2443852	36.9597	1.97997	0.367525	5.38731	7.15192e-08	3.64449e-06
227	chr1-2446534	38.4733	-1.95082	0.348745	-5.59382	2.22132e-08	1.2949e-06
228	chr1-2800118	63.4705	-1.25059	0.237704	-5.2611	1.43196e-07	6.75483e-06
229	chr1-2800189	60.4269	1.47957	0.23892	6.19274	5.91268e-10	5.22046e-08
230	chr1-2802604	60.044	-2.15059	0.259793	-8.27811	1.2515e-16	7.12287e-14
231	chr1-2803131	53.5624	-1.81354	0.28283	-6.41211	1.4352e-10	1.5042e-08
232	chr1-2807849	65.5757	1.05931	0.216635	4.88982	1.00928e-06	3.75713e-05
233	chr1-2808988	53.6297	1.85316	0.287788	6.43931	1.2002e-10	1.286e-08
234	chr1-2814714	62.7694	1.08577	0.231083	4.69862	2.6193e-06	8.66034e-05
235	chr1-2814807	51.0397	1.15965	0.277234	4.18295	2.87757e-05	0.000705973
236	chr1-2822345	47.6936	1.8014	0.311707	5.77915	7.50798e-09	4.98321e-07
237	chr1-2829189	50.1263	2.97718	0.347516	8.56703	1.06186e-17	8.43951e-15
238	chr1-2857210	65.7193	1.35831	0.222641	6.10088	1.05483e-09	8.70443e-08
239	chr1-2860681	61.3072	-1.25334	0.239538	-5.23231	1.67402e-07	7.74814e-06
240	chr1-2864892	56.762	2.11652	0.289197	7.31861	2.50551e-13	5.48784e-11
241	chr1-2866553	69.5498	1.02364	0.222185	4.60714	4.08239e-06	0.000128019
242	chr1-2879691	45.8999	1.58721	0.323621	4.90452	9.36563e-07	3.51811e-05
243	chr1-2888858	52.9873	1.41519	0.277951	5.09152	3.55206e-07	1.50377e-05
244	chr1-2899433	60.162	-1.28961	0.246641	-5.22871	1.70701e-07	7.88457e-06
245	chr1-2904133	68.0323	1.33922	0.217613	6.15412	7.5494e-10	6.46757e-08
246	chr1-2908820	61.2692	1.29073	0.23409	5.5138	3.51159e-08	1.94195e-06
247	chr1-2916996	54.8631	-1.26157	0.265296	-4.75532	1.98134e-06	6.79201e-05
248	chr1-2919691	59.3295	-1.30052	0.256047	-5.07921	3.79014e-07	1.5921e-05
249	chr1-2928869	45.755	-1.48746	0.334967	-4.44063	8.96977e-06	0.000254731
250	chr1-2930701	45.5554	1.65745	0.315439	5.25443	1.48481e-07	6.97057e-06
251	chr1-2932251	49.3783	-1.29061	0.295054	-4.37415	1.21905e-05	0.000333718
252	chr1-2934367	64.1295	-1.20097	0.227067	-5.28906	1.22945e-07	5.89567e-06
253	chr1-2952146	68.3714	1.16421	0.215057	5.41348	6.1813e-08	3.20229e-06
254	chr1-2962218	40.937	1.76521	0.346482	5.09466	3.49367e-07	1.482e-05
255	chr1-2970630	58.953	1.17389	0.243967	4.81167	1.49671e-06	5.31379e-05
256	chr1-2972558	65.4733	-1.44058	0.22483	-6.40741	1.48016e-10	1.54512e-08
257	chr1-2972560	58.6911	-1.69679	0.249747	-6.79403	1.09041e-11	1.53226e-09
258	chr1-2983094	62.8857	1.87607	0.356425	5.26357	1.41284e-07	6.67405e-06
259	chr1-2983272	53.8482	-1.07942	0.255379	-4.22676	2.37083e-05	0.00059717
260	chr1-3001355	65.2019	1.64673	0.411037	4.00627	6.16855e-05	0.00136641
261	chr1-3014348	50.9133	-2.14527	0.302367	-7.09493	1.29416e-12	2.32259e-10
262	chr1-3014944	50.4834	2.30977	0.303294	7.6156	2.62463e-14	7.53742e-12
263	chr1-3015076	63.5794	1.237	0.227579	5.43549	5.46446e-08	2.8671e-06
264	chr1-3020716	51.1474	1.93029	0.302879	6.37313	1.8521e-10	1.88116e-08
265	chr1-3021756	49.0702	-1.62319	0.29888	-5.4309	5.6072e-08	2.93397e-06
266	chr1-3022683	43.8965	1.7371	0.339525	5.11627	3.11631e-07	1.3389e-05
267	chr1-3024294	39.6183	-1.40296	0.356702	-3.93315	8.38393e-05	0.00178115
268	chr1-3029047	53.2901	2.20989	0.289708	7.62799	2.38447e-14	6.926e-12
269	chr1-3029069	35.4596	2.66863	0.432541	6.16967	6.84338e-10	5.92645e-08
270	chr1-3031962	40.7525	1.79158	0.351778	5.09292	3.52587e-07	1.49404e-05
271	chr1-3031969	67.2278	1.03045	0.215985	4.77096	1.83351e-06	6.34166e-05
272	chr1-3032611	55.1531	1.42618	0.278303	5.12457	2.98213e-07	1.28837e-05
273	chr1-3065719	25.7335	-3.46089	0.602266	-5.74646	9.11336e-09	5.90895e-07
274	chr1-3065744	15.6109	-7.42408	1.33054	-5.57976	2.40849e-08	1.39099e-06
275	chr1-3068766	36.1567	1.56422	0.358305	4.3656	1.26771e-05	0.000345216
276	chr1-3069475	35.9742	2.18576	0.414634	5.27154	1.35285e-07	6.4216e-06
277	chr1-3069478	49.3027	2.99868	0.338406	8.86118	7.91695e-19	9.47247e-16
278	chr1-3069480	56.911	2.38629	0.276727	8.62328	6.50611e-18	5.50111e-15
279	chr1-3069488	56.0812	2.52384	0.289071	8.73088	2.52704e-18	2.43442e-15
280	chr1-3069493	39.2926	1.52424	0.348629	4.37208	1.23066e-05	0.000336485
281	chr1-3069513	52.0284	1.09205	0.264615	4.12693	3.67646e-05	0.000872841
282	chr1-3070069	34.4923	1.81327	0.381102	4.75798	1.9554e-06	6.71238e-05
283	chr1-3070112	22.9325	2.32309	0.569248	4.08098	4.48471e-05	0.00103667
284	chr1-3070144	54.9255	2.66452	0.569712	4.67697	2.91151e-06	9.49888e-05
285	chr1-3070207	30.198	1.73516	0.436798	3.97246	7.11349e-05	0.00154332
286	chr1-3070225	36.8124	1.66863	0.384916	4.33504	1.45732e-05	0.000390552
287	chr1-3070230	35.4856	1.52836	0.376218	4.06243	4.85647e-05	0.00111057
288	chr1-3070255	33.8392	1.54467	0.375966	4.10854	3.98172e-05	0.000935043
289	chr1-3070262	31.8549	1.66403	0.401382	4.14576	3.38686e-05	0.000813184
290	chr1-3070310	22.2624	3.21946	0.676269	4.76062	1.92995e-06	6.63447e-05
291	chr1-3070330	28.3891	1.85557	0.467657	3.9678	7.254e-05	0.00157015
292	chr1-3070336	32.5189	1.91657	0.439422	4.36158	1.29127e-05	0.000350862
293	chr1-3070606	50.8468	1.40263	0.276193	5.07845	3.80522e-07	1.59751e-05
294	chr1-3070611	58.9313	1.68813	0.251763	6.70522	2.01107e-11	2.62001e-09
295	chr1-3070615	41.2609	1.71465	0.342454	5.00696	5.52976e-07	2.22009e-05
296	chr1-3070617	39.1295	1.58033	0.35628	4.43563	9.18029e-06	0.000259964
297	chr1-3070730	55.3323	1.13898	0.250098	4.55416	5.2595e-06	0.000159881
298	chr1-3070751	33.8292	1.81841	0.401227	4.53212	5.83954e-06	0.000175231
299	chr1-3070768	59.23	2.24764	0.271861	8.2676	1.36684e-16	7.72321e-14
300	chr1-3070770	64.7259	1.36429	0.229298	5.94986	2.68375e-09	1.99537e-07
301	chr1-3070774	67.6992	1.36433	0.216105	6.31327	2.73206e-10	2.6463e-08
302	chr1-3070783	66.2123	1.3732	0.219963	6.24286	4.29654e-10	3.93544e-08
303	chr1-3070785	62.5552	1.77788	0.2422	7.34053	2.12746e-13	4.76615e-11
304	chr1-3073182	52.5839	-2.36078	0.550529	-4.2882	1.80123e-05	0.000470044
305	chr1-3073469	33.168	-2.20022	0.42551	-5.17077	2.33134e-07	1.03837e-05
306	chr1-3073476	40.1103	-1.81208	0.380496	-4.76241	1.91293e-06	6.58317e-05
307	chr1-3073499	33.1698	-1.96733	0.420723	-4.67606	2.92443e-06	9.53575e-05
308	chr1-3073502	49.2608	-2.24832	0.307169	-7.31948	2.48938e-13	5.4559e-11
309	chr1-3073508	40.7991	-2.13215	0.355937	-5.99024	2.09532e-09	1.59935e-07
310	chr1-3073510	32.8558	-2.86959	0.462016	-6.21102	5.26431e-10	4.70455e-08
311	chr1-3073534	65.1107	-1.04528	0.226523	-4.61446	3.94126e-06	0.000124148
312	chr1-3073589	39.8281	-2.37751	0.570258	-4.16918	3.05701e-05	0.000743786
313	chr1-3073592	56.0168	-1.43091	0.268477	-5.32971	9.8372e-08	4.8324e-06
314	chr1-3073594	52.0543	-1.76073	0.283245	-6.2163	5.09019e-10	4.56587e-08
315	chr1-3073602	59.2979	-1.01832	0.25535	-3.98794	6.665e-05	0.00145968
316	chr1-3073605	57.5095	-1.48313	0.255317	-5.80896	6.28608e-09	4.26494e-07
317	chr1-3073609	50.9477	-2.83574	0.319922	-8.86383	7.73143e-19	9.28393e-16
318	chr1-3073611	25.7248	-2.76729	0.512439	-5.40023	6.65559e-08	3.41843e-06
319	chr1-3073623	26.0752	-3.48154	0.617235	-5.64055	1.69512e-08	1.0218e-06
320	chr1-3073644	56.7146	-1.91896	0.268486	-7.14736	8.84617e-13	1.66816e-10
321	chr1-3073647	49.108	-2.45547	0.512852	-4.78787	1.6856e-06	5.89427e-05
322	chr1-3073654	51.432	-2.42559	0.308908	-7.85214	4.08988e-15	1.47221e-12
323	chr1-3073659	48.0837	-1.77507	0.292459	-6.06947	1.2833e-09	1.03615e-07
324	chr1-3073666	52.9208	-2.37219	0.294772	-8.04755	8.44658e-16	3.73552e-13
325	chr1-3080711	40.7819	-1.7414	0.332675	-5.23452	1.65411e-07	7.66809e-06
326	chr1-3086750	46.0812	-1.66715	0.304574	-5.4737	4.40741e-08	2.37327e-06
327	chr1-3086753	54.8348	-1.03839	0.253098	-4.10273	4.08307e-05	0.000955836
328	chr1-3089731	69.2359	-1.01749	0.217184	-4.68492	2.80064e-06	9.18467e-05
329	chr1-3089736	43.4476	-1.76346	0.321906	-5.47819	4.29709e-08	2.32131e-06
330	chr1-3092715	69.7491	-1.14286	0.216541	-5.2778	1.30743e-07	6.22928e-06
331	chr1-3092766	50.4793	-3.91925	0.399081	-9.8207	9.17037e-23	1.92457e-18
332	chr1-3094995	61.4792	-1.22179	0.235649	-5.18482	2.16227e-07	9.71302e-06
333	chr1-3095541	62.4334	1.21731	0.234963	5.18088	2.20838e-07	9.8965e-06
334	chr1-3099446	57.1984	-1.64769	0.25283	-6.51699	7.17307e-11	8.12667e-09
335	chr1-3101048	64.2369	1.34873	0.245645	5.49057	4.00638e-08	2.18321e-06
336	chr1-3110886	62.7891	-1.01761	0.242309	-4.19962	2.67367e-05	0.000662056
337	chr1-3112657	53.8806	-1.48659	0.280628	-5.29737	1.17481e-07	5.66516e-06
338	chr1-3112693	50.0489	-1.31744	0.271342	-4.85528	1.20215e-06	4.38405e-05
339	chr1-3116171	61.9674	-1.1119	0.228561	-4.86478	1.14583e-06	4.20263e-05
340	chr1-3122116	53.2139	-1.57944	0.279036	-5.66034	1.5107e-08	9.23898e-07
341	chr1-3122145	56.704	-1.65329	0.382525	-4.32205	1.54583e-05	0.00041132
342	chr1-3126920	61.3027	-1.19786	0.240962	-4.97117	6.65507e-07	2.60634e-05
343	chr1-3138881	58.3632	-1.70851	0.261709	-6.52829	6.65266e-11	7.61322e-09
344	chr1-3139928	35.5123	-3.13734	0.461754	-6.79441	1.0876e-11	1.52876e-09
345	chr1-3143196	52.0626	-1.65902	0.27267	-6.08438	1.16945e-09	9.53641e-08
346	chr1-3143203	35.483	-1.76363	0.368115	-4.79097	1.65976e-06	5.81494e-05
347	chr1-3143258	57.213	-1.93507	0.259859	-7.44662	9.57612e-14	2.36009e-11
348	chr1-3143264	44.5805	-1.35697	0.304922	-4.45022	8.57825e-06	0.000245093
349	chr1-3143635	25.0572	-2.41585	0.516104	-4.68094	2.85568e-06	9.34171e-05
350	chr1-3144296	33.9864	-1.80128	0.384776	-4.68138	2.84949e-06	9.32437e-05
351	chr1-3145900	69.3724	1.06605	0.211462	5.0413	4.62377e-07	1.89727e-05
352	chr1-3151709	46.2906	-2.35331	0.347543	-6.77127	1.27653e-11	1.75909e-09
353	chr1-3153590	58.9894	-1.24981	0.243121	-5.1407	2.73715e-07	1.19578e-05
354	chr1-3153609	56.2026	-1.73082	0.259442	-6.67131	2.53537e-11	3.2214e-09
355	chr1-3162220	43.4466	-2.16869	0.339917	-6.38006	1.7702e-10	1.81011e-08
356	chr1-3162265	54.405	-2.17135	0.44633	-4.86491	1.14511e-06	4.20047e-05
357	chr1-3162277	43.9574	-2.46148	0.366413	-6.71777	1.84532e-11	2.42762e-09
358	chr1-3163639	59.5027	-1.36524	0.249085	-5.48101	4.22905e-08	2.28969e-06
359	chr1-3171909	54.5277	-1.46586	0.276523	-5.30105	1.15139e-07	5.5642e-06
360	chr1-3171914	58.3417	-1.40663	0.24432	-5.7573	8.54716e-09	5.58037e-07
361	chr1-3175692	48.2497	-1.64357	0.29779	-5.51923	3.40483e-08	1.89002e-06
362	chr1-3186047	58.1556	-1.12486	0.244067	-4.60883	4.0495e-06	0.000127093
363	chr1-3194169	52.8821	-1.59125	0.27076	-5.87697	4.17856e-09	2.9667e-07
364	chr1-3195218	73.8905	-1.05117	0.197027	-5.33514	9.54707e-08	4.70907e-06
365	chr1-3199832	60.3561	-1.8632	0.249981	-7.45337	9.09838e-14	2.25535e-11
366	chr1-3203572	54.5395	-1.57967	0.258771	-6.1045	1.03122e-09	8.53055e-08
367	chr1-3204108	57.1914	-1.5583	0.267362	-5.82842	5.59542e-09	3.84181e-07
368	chr1-3205165	55.6995	-1.66651	0.267658	-6.22627	4.77661e-10	4.31671e-08
369	chr1-3206588	56.1867	-1.39424	0.254694	-5.47419	4.39521e-08	2.36752e-06
370	chr1-3207681	55.5483	-1.6612	0.265377	-6.25976	3.85572e-10	3.5844e-08
371	chr1-3208035	27.1985	-2.11258	0.499964	-4.22547	2.38443e-05	0.00060013
372	chr1-3211613	47.3942	-1.3031	0.310316	-4.19927	2.67783e-05	0.000663025
373	chr1-3212076	57.1793	-1.1653	0.271341	-4.29459	1.75017e-05	0.00045873
374	chr1-3212629	65.3	-1.38047	0.222699	-6.19882	5.68891e-10	5.03993e-08
375	chr1-3221282	49.8997	-1.47813	0.304426	-4.85545	1.20112e-06	4.38045e-05
376	chr1-3225839	70.2537	-1.14158	0.21469	-5.31735	1.05292e-07	5.13584e-06
377	chr1-3225845	55.895	-2.18989	0.273218	-8.01519	1.09967e-15	4.70186e-13
378	chr1-3225848	66.4684	-1.39752	0.234455	-5.9607	2.51167e-09	1.88186e-07
379	chr1-3228077	63.4735	-1.37909	0.22873	-6.02934	1.64632e-09	1.29176e-07
380	chr1-3228178	42.1811	-4.22489	0.486013	-8.69296	3.53112e-18	3.23489e-15
381	chr1-3234347	52.3623	-1.20863	0.289211	-4.17905	2.92729e-05	0.000716396
382	chr1-3234373	35.6373	-1.5174	0.362563	-4.1852	2.84917e-05	0.000699921
383	chr1-3238767	53.3949	-1.73161	0.273733	-6.32592	2.51733e-10	2.46036e-08
384	chr1-3240572	64.938	-1.07358	0.22904	-4.6873	2.76833e-06	9.08885e-05
385	chr1-3247964	60.5613	1.99756	0.259354	7.70205	1.33898e-14	4.18115e-12
386	chr1-3259248	37.174	-2.81929	0.405415	-6.95408	3.54877e-12	5.65535e-10
387	chr1-3269579	62.9132	1.21572	0.230114	5.28313	1.26998e-07	6.06991e-06
388	chr1-3278643	66.5714	1.02545	0.215177	4.7656	1.88292e-06	6.4921e-05
389	chr1-3279203	67.4238	-1.07108	0.215756	-4.96432	6.89412e-07	2.68697e-05
390	chr1-3279415	49.0422	-1.11596	0.28049	-3.97861	6.93189e-05	0.00150975
391	chr1-3289828	48.6296	-3.09172	0.355186	-8.70452	3.18934e-18	2.95763e-15
392	chr1-3289870	35.3527	-2.92304	0.42203	-6.92615	4.32445e-12	6.72506e-10
393	chr1-3289888	35.5133	-2.80402	0.414007	-6.77289	1.26239e-11	1.74153e-09
394	chr1-3290604	52.356	-1.16555	0.2882	-4.04424	5.24926e-05	0.00118728
395	chr1-3290627	60.2989	-1.03597	0.231829	-4.46869	7.87012e-06	0.000227452
396	chr1-3290788	42.5874	-1.40227	0.356825	-3.92985	8.49979e-05	0.00180291
397	chr1-3290802	50.0265	-1.15765	0.288501	-4.01262	6.00475e-05	0.00133468
398	chr1-3293982	41.7914	-1.85312	0.342412	-5.41196	6.23398e-08	3.2255e-06
399	chr1-3296485	49.3963	-1.55884	0.292055	-5.33748	9.42451e-08	4.65473e-06
400	chr1-3308618	69.8791	1.00312	0.209294	4.79287	1.64414e-06	5.76966e-05
401	chr1-3308645	60.673	-1.56586	0.238731	-6.55909	5.41369e-11	6.30901e-09
402	chr1-3309378	50.9346	-2.44385	0.311907	-7.8352	4.68114e-15	1.65776e-12
403	chr1-3349624	49.2129	-1.19108	0.274812	-4.33416	1.46321e-05	0.000391938
404	chr1-3364552	53.3762	-1.31217	0.27396	-4.78966	1.67068e-06	5.84926e-05
405	chr1-3366926	48.7937	-2.63768	0.324506	-8.12832	4.35298e-16	2.09637e-13
406	chr1-3367131	44.1348	-2.73488	0.359298	-7.61175	2.7042e-14	7.74699e-12
407	chr1-3367155	50.8984	-1.64111	0.280724	-5.84599	5.03578e-09	3.49689e-07
408	chr1-3369516	44.9423	-2.08648	0.335403	-6.22082	4.94576e-10	4.4482e-08
409	chr1-3374132	30.3405	-1.80463	0.45134	-3.99839	6.37741e-05	0.00140605
410	chr1-3374167	57.7986	1.33009	0.248757	5.34694	8.94554e-08	4.44032e-06
411	chr1-3377760	59.1367	1.10403	0.240375	4.59294	4.37038e-06	0.00013584
412	chr1-3385004	52.8848	-1.68914	0.270714	-6.23956	4.38795e-10	4.00707e-08
413	chr1-3389564	37.5345	-4.30077	0.531078	-8.09819	5.5782e-16	2.60158e-13
414	chr1-3393231	41.779	-1.39101	0.348404	-3.99252	6.53756e-05	0.00143577
415	chr1-3394248	58.5033	-1.2717	0.247518	-5.1378	2.77968e-07	1.21204e-05
416	chr1-3394251	52.3676	-1.25199	0.264416	-4.73494	2.19123e-06	7.4142e-05
417	chr1-3397537	53.0926	-2.47972	0.294533	-8.41915	3.79224e-17	2.52689e-14
418	chr1-3397540	57.1972	-1.69355	0.254066	-6.66578	2.63266e-11	3.32836e-09
419	chr1-3397581	54.5182	-1.31242	0.266684	-4.92125	8.59927e-07	3.26494e-05
420	chr1-3402479	43.4357	-1.52422	0.35345	-4.31241	1.61487e-05	0.000427546
421	chr1-3403468	14.2745	-3.29759	0.799376	-4.1252	3.70412e-05	0.000878587
422	chr1-3405329	38.1237	-1.38748	0.337886	-4.10634	4.01972e-05	0.000942814
423	chr1-3411457	65.266	-1.00115	0.217996	-4.59254	4.3789e-06	0.00013606
424	chr1-3412175	58.3075	1.11208	0.245202	4.53538	5.74989e-06	0.000172927
425	chr1-3415425	59.652	-1.06664	0.242837	-4.39241	1.12099e-05	0.000310061
426	chr1-3415563	44.6512	-3.00619	0.365118	-8.23347	1.81866e-16	9.88414e-14
427	chr1-3420864	51.5302	1.35865	0.287126	4.73189	2.22434e-06	7.50974e-05
428	chr1-3420917	58.286	1.47089	0.247609	5.94035	2.84406e-09	2.1016e-07
429	chr1-3430673	41.0675	2.28882	0.360279	6.3529	2.11289e-10	2.10981e-08
430	chr1-3442274	48.7188	-1.26285	0.280219	-4.50665	6.58582e-06	0.000194527
431	chr1-3473504	71.3629	1.00279	0.201663	4.97259	6.60638e-07	2.59039e-05
432	chr1-3477818	63.4336	1.09014	0.234537	4.64803	3.35113e-06	0.000107585
433	chr1-3480643	34.3192	2.1034	0.401884	5.23384	1.66027e-07	7.6929e-06
434	chr1-3481319	63.4056	1.45469	0.236598	6.14836	7.82901e-10	6.68216e-08
435	chr1-3498428	49.9116	-1.68134	0.291651	-5.76492	8.16975e-09	5.36226e-07
436	chr1-3501483	51.0032	1.68063	0.276555	6.07704	1.22422e-09	9.93309e-08
437	chr1-3501490	65.3987	1.25892	0.23491	5.35914	8.36175e-08	4.17767e-06
438	chr1-3502820	47.7635	-1.96876	0.310759	-6.33532	2.3685e-10	2.33569e-08
439	chr1-3503887	53.5559	-1.89266	0.291431	-6.49436	8.33894e-11	9.28861e-09
440	chr1-3504834	57.3601	-1.58604	0.250667	-6.32728	2.49525e-10	2.44183e-08
441	chr1-3531175	8.46322	-6.54087	1.55351	-4.21037	2.5495e-05	0.00063599
442	chr1-3531178	9.95506	-6.7751	1.51678	-4.46677	7.94095e-06	0.000229204
443	chr1-3531217	14.116	-7.27885	1.35268	-5.38106	7.40494e-08	3.75693e-06
444	chr1-3531226	7.14277	-6.29603	1.57896	-3.98746	6.67835e-05	0.0014621
445	chr1-3531288	10.7963	-6.89203	1.42762	-4.82764	1.38159e-06	4.95693e-05
446	chr1-3531382	11.1311	-6.93606	1.41498	-4.90187	9.49302e-07	3.56212e-05
447	chr1-3531387	15.6128	-4.50528	0.977053	-4.61109	4.00567e-06	0.000125907
448	chr1-3531391	16.44	-3.96709	0.843264	-4.70445	2.54551e-06	8.44727e-05
449	chr1-3531394	9.13522	-6.651	1.47747	-4.50163	6.74352e-06	0.000198555
450	chr1-3531397	13.7826	-3.69493	0.907631	-4.07096	4.68197e-05	0.00107597
451	chr1-3531551	7.30915	-6.32925	1.56842	-4.03542	5.45037e-05	0.00122717
452	chr1-3531553	7.47703	-6.36198	1.59912	-3.97843	6.93726e-05	0.0015106
453	chr1-3536495	58.6474	1.12397	0.253342	4.43656	9.14075e-06	0.000259016
454	chr1-3540360	66.1251	-1.16109	0.234191	-4.95788	7.12675e-07	2.76663e-05
455	chr1-3545769	52.9985	1.46069	0.278371	5.24726	1.54378e-07	7.2115e-06
456	chr1-3556919	55.6686	1.01383	0.249595	4.0619	4.86759e-05	0.00111278
457	chr1-3556937	55.0569	-1.83927	0.265063	-6.93899	3.94914e-12	6.2009e-10
458	chr1-3557415	39.4501	1.79837	0.368384	4.88179	1.05127e-06	3.89456e-05
459	chr1-3569664	44.0754	1.68258	0.32343	5.20231	1.96823e-07	8.9344e-06
460	chr1-3579109	46.6806	2.46747	0.591657	4.17045	3.04001e-05	0.000740264
461	chr1-3579118	27.8781	2.51371	0.491858	5.11065	3.21056e-07	1.376e-05
462	chr1-3580701	63.9588	-1.17826	0.226474	-5.20262	1.96499e-07	8.92145e-06
463	chr1-3581063	51.8696	-1.32113	0.296298	-4.45881	8.24175e-06	0.000236801
464	chr1-3582132	55.8741	-1.91784	0.276022	-6.94813	3.70159e-12	5.86707e-10
465	chr1-3590423	60.1108	1.36825	0.248918	5.4968	3.86752e-08	2.1165e-06
466	chr1-3590570	56.8259	1.01924	0.242491	4.20321	2.63154e-05	0.000653138
467	chr1-3598202	48.8856	-1.10883	0.278974	-3.97466	7.04791e-05	0.00153104
468	chr1-3600086	62.0979	1.18844	0.24345	4.88168	1.05188e-06	3.8965e-05
469	chr1-3615589	58.4553	1.31252	0.2462	5.33112	9.76081e-08	4.80065e-06
470	chr1-3615624	18.6307	3.35352	0.756271	4.43428	9.23799e-06	0.000261296
471	chr1-3615662	40.5386	3.9324	0.817162	4.81226	1.4923e-06	5.30013e-05
472	chr1-3616457	53.0298	1.00824	0.256191	3.93548	8.30298e-05	0.0017661
473	chr1-3624296	8.8028	-6.59753	1.48372	-4.44663	8.72281e-06	0.000248679
474	chr1-3651765	38.1249	-1.61366	0.349314	-4.61952	3.84637e-06	0.000121525
475	chr1-3651859	23.3827	-2.02471	0.511648	-3.95724	7.58223e-05	0.00163084
476	chr1-3652059	7.13684	-6.29493	1.61271	-3.90332	9.48813e-05	0.00198143
477	chr1-3671552	66.5953	-1.09394	0.223752	-4.8891	1.01299e-06	3.76952e-05
478	chr1-3714934	57.9403	1.58912	0.250042	6.35541	2.07874e-10	2.08061e-08
479	chr1-3721180	67.5642	1.08947	0.214136	5.08774	3.62347e-07	1.5305e-05
480	chr1-3727498	71.6851	1.15041	0.204719	5.61947	1.91545e-08	1.13798e-06
481	chr1-3727553	61.7504	1.42212	0.239618	5.93494	2.93957e-09	2.16587e-07
482	chr1-3745959	66.556	1.14122	0.221511	5.15196	2.57777e-07	1.13416e-05
483	chr1-3756113	41.7886	-2.33378	0.364224	-6.40755	1.47881e-10	1.5443e-08
484	chr1-3763034	22.7621	2.9192	0.602489	4.84524	1.2646e-06	4.58478e-05
485	chr1-3768757	47.3537	2.13037	0.327814	6.4987	8.10187e-11	9.05135e-09
486	chr1-3858296	32.325	-1.6673	0.39955	-4.17293	3.00703e-05	0.000733111
487	chr1-3906200	53.0023	1.23808	0.264493	4.68095	2.85543e-06	9.3412e-05
488	chr1-3919121	61.1319	-1.06524	0.228466	-4.66256	3.12293e-06	0.000101059
489	chr1-3962621	57.043	-1.83022	0.271691	-6.73641	1.62353e-11	2.17263e-09
490	chr1-3962649	48.1226	-2.61445	0.336624	-7.76669	8.05631e-15	2.65595e-12
491	chr1-3969249	43.0971	-1.53824	0.323617	-4.75327	2.00151e-06	6.8534e-05
492	chr1-4000087	62.7212	1.49344	0.36477	4.09419	4.23647e-05	0.000986979
493	chr1-4018948	53.4802	1.71925	0.289503	5.93865	2.87384e-09	2.12115e-07
494	chr1-4018953	60.4093	1.7128	0.256971	6.66533	2.64072e-11	3.3372e-09
495	chr1-4063170	65.6234	-1.24827	0.224952	-5.54906	2.87203e-08	1.62448e-06
496	chr1-4102569	37.2714	2.69556	0.415695	6.48446	8.90523e-11	9.84243e-09
497	chr1-4107490	54.8693	-1.73432	0.281002	-6.17192	6.74646e-10	5.85654e-08
498	chr1-4132480	42.2412	2.17903	0.351864	6.19282	5.90977e-10	5.21839e-08
499	chr1-4153448	66.734	1.17952	0.224687	5.2496	1.52431e-07	7.1332e-06
500	chr1-4219256	52.1135	2.81625	0.316165	8.90756	5.21681e-19	6.63735e-16
501	chr1-4219267	67.3789	1.13379	0.22164	5.11548	3.12937e-07	1.34402e-05
502	chr1-4269533	59.7493	1.6699	0.248593	6.7174	1.84992e-11	2.43334e-09
503	chr1-4594787	36.6024	2.96576	0.417293	7.10715	1.18459e-12	2.14976e-10
504	chr1-4600545	65.541	1.46341	0.224475	6.51925	7.06576e-11	8.01766e-09
505	chr1-4615233	45.5594	-1.24721	0.305399	-4.08386	4.42941e-05	0.00102578
506	chr1-4615238	48.0847	-1.66431	0.297484	-5.59461	2.21114e-08	1.28969e-06
507	chr1-4633598	60.4282	1.39944	0.241861	5.78615	7.20179e-09	4.80305e-07
508	chr1-4637751	62.909	1.51748	0.243515	6.23156	4.61816e-10	4.1957e-08
509	chr1-4652679	59.6224	1.15877	0.245041	4.72888	2.2576e-06	7.60512e-05
510	chr1-4654005	35.662	1.60803	0.38145	4.21557	2.49149e-05	0.000623488
511	chr1-4654359	67.3614	1.39003	0.219325	6.33775	2.3315e-10	2.30315e-08
512	chr1-4654536	59.7789	1.29852	0.236061	5.50077	3.78131e-08	2.07548e-06
513	chr1-4654996	64.0496	1.47555	0.237494	6.21298	5.19879e-10	4.65263e-08
514	chr1-4654998	63.4279	1.02204	0.231134	4.42185	9.78584e-06	0.000275106
515	chr1-4655118	62.7918	-1.01799	0.225451	-4.51533	6.32184e-06	0.00018772
516	chr1-4655612	67.0391	1.41583	0.219335	6.45509	1.08155e-10	1.16953e-08
517	chr1-4655630	62.4125	1.36648	0.233605	5.84953	4.92973e-09	3.43186e-07
518	chr1-4655632	61.2536	1.40656	0.240338	5.85244	4.84417e-09	3.37805e-07
519	chr1-4656024	67.2036	1.22898	0.223297	5.50381	3.71667e-08	2.04382e-06
520	chr1-4656063	54.019	-1.18847	0.253953	-4.6799	2.87009e-06	9.38328e-05
521	chr1-4658843	56.24	2.66876	0.466161	5.72496	1.03458e-08	6.62178e-07
522	chr1-4658881	48.2979	3.54091	0.379261	9.33636	9.9706e-21	2.66226e-17
523	chr1-4676132	18.1421	2.88755	0.72169	4.00109	6.305e-05	0.0013925
524	chr1-4714015	54.5635	-2.0068	0.28089	-7.14443	9.03719e-13	1.69839e-10
525	chr1-4734854	56.1545	1.21041	0.249913	4.84333	1.2768e-06	4.62401e-05
526	chr1-4734879	41.7669	1.64219	0.329088	4.99012	6.03406e-07	2.39252e-05
527	chr1-4779493	53.7508	-2.23976	0.297285	-7.53404	4.91942e-14	1.31478e-11
528	chr1-4779512	50.2518	-1.9706	0.2979	-6.61498	3.71604e-11	4.51353e-09
529	chr1-4965113	52.0582	-1.48875	0.281108	-5.29601	1.1836e-07	5.70227e-06
530	chr1-4975134	55.3321	-1.0383	0.265639	-3.90867	9.28049e-05	0.00194433
531	chr1-5024561	25.2412	-3.20393	0.6185	-5.18016	2.21691e-07	9.92807e-06
532	chr1-5080820	52.9117	-2.12233	0.290115	-7.31549	2.56452e-13	5.60622e-11
533	chr1-5307401	67.0618	1.07421	0.218769	4.91027	9.09499e-07	3.42933e-05
534	chr1-5447731	41.6017	-1.35416	0.319264	-4.24151	2.22022e-05	0.000563997
535	chr1-5472462	62.2759	1.0688	0.228448	4.6785	2.88974e-06	9.43902e-05
536	chr1-5496617	44.9964	3.81223	0.427587	8.91567	4.84865e-19	6.23822e-16
537	chr1-5526683	56.7543	2.23054	0.273065	8.16855	3.1212e-16	1.58031e-13
538	chr1-5615663	54.0944	2.6778	0.305728	8.75876	1.97407e-18	1.98724e-15
539	chr1-5616184	35.823	1.54645	0.37001	4.17947	2.92186e-05	0.000715198
540	chr1-5650433	61.3159	-1.32876	0.234459	-5.66733	1.45041e-08	8.9027e-07
541	chr1-5650836	35.3077	-1.49981	0.376587	-3.98263	6.81561e-05	0.00148818
542	chr1-5692028	61.5856	1.35903	0.243323	5.5853	2.33298e-08	1.35303e-06
543	chr1-5692384	32.3227	2.82899	0.445625	6.34837	2.17609e-10	2.16442e-08
544	chr1-5713672	58.7908	1.18735	0.242708	4.8921	9.97669e-07	3.71936e-05
545	chr1-5721129	24.9195	2.18687	0.528706	4.13627	3.53003e-05	0.000842758
546	chr1-5746950	65.2144	1.39787	0.227234	6.15169	7.66595e-10	6.55369e-08
547	chr1-5776333	44.2779	-2.23866	0.335157	-6.67945	2.39841e-11	3.06227e-09
548	chr1-5780055	44.8629	2.44103	0.331932	7.35402	1.92337e-13	4.36181e-11
549	chr1-5780060	65.032	1.66214	0.231239	7.18795	6.57705e-13	1.28859e-10
550	chr1-5822038	55.11	2.12099	0.274187	7.73557	1.0294e-14	3.3101e-12
551	chr1-5822048	54.9886	1.20854	0.264532	4.5686	4.90992e-06	0.000150437
552	chr1-5823827	41.2849	-1.54413	0.338495	-4.56176	5.07256e-06	0.000154774
553	chr1-5834618	59.8533	-1.64549	0.244058	-6.7422	1.56004e-11	2.09663e-09
554	chr1-5863484	64.9131	1.12193	0.236314	4.7476	2.05846e-06	7.02266e-05
555	chr1-6035455	60.5001	-1.30091	0.248516	-5.23474	1.65222e-07	7.66082e-06
556	chr1-6041670	26.045	-2.15365	0.530049	-4.06312	4.84201e-05	0.00110766
557	chr1-6046376	50.4114	-1.97667	0.296048	-6.67685	2.44127e-11	3.11318e-09
558	chr1-6054311	27.7131	2.24799	0.477408	4.70874	2.49247e-06	8.29585e-05
559	chr1-6061291	57.0037	-1.12046	0.27395	-4.09003	4.31323e-05	0.0010025
560	chr1-6080411	62.3	-1.21279	0.231206	-5.2455	1.55856e-07	7.27033e-06
561	chr1-6083508	60.781	1.10727	0.231906	4.77464	1.80027e-06	6.24369e-05
562	chr1-6095400	50.561	-1.50378	0.282465	-5.32378	1.01635e-07	4.97633e-06
563	chr1-6098089	58.7976	1.1679	0.237666	4.91403	8.9221e-07	3.37049e-05
564	chr1-6104726	38.4182	3.0444	0.422226	7.21036	5.58024e-13	1.11041e-10
565	chr1-6106446	46.9493	-2.23254	0.31683	-7.0465	1.83476e-12	3.16472e-10
566	chr1-6109495	51.2536	-1.97716	0.458383	-4.31333	1.6081e-05	0.000425924
567	chr1-6127613	59.1925	-1.78089	0.248761	-7.15904	8.12422e-13	1.54753e-10
568	chr1-6127634	47.6097	-1.99342	0.321727	-6.19599	5.7918e-10	5.12384e-08
569	chr1-6135256	47.278	9.01044	1.20157	7.4989	6.43567e-14	1.66694e-11
570	chr1-6161020	55.4147	2.5383	0.294488	8.61937	6.7321e-18	5.65154e-15
571	chr1-6165927	61.3003	-1.07105	0.228922	-4.67866	2.8875e-06	9.433e-05
572	chr1-6179549	20.9027	-2.50569	0.580161	-4.31896	1.56764e-05	0.000416484
573	chr1-6179556	22.0758	-2.78203	0.635659	-4.3766	1.20544e-05	0.000330483
574	chr1-6179564	29.0474	-3.04976	0.498754	-6.11476	9.67047e-10	8.05854e-08
575	chr1-6179566	16.1031	-3.30208	0.745274	-4.43069	9.39305e-06	0.000265222
576	chr1-6179572	23.5631	-2.53887	0.52916	-4.79793	1.60312e-06	5.64341e-05
577	chr1-6179579	39.8609	-4.69419	0.557555	-8.41925	3.78889e-17	2.52654e-14
578	chr1-6179582	31.2024	-3.16512	0.487786	-6.48876	8.65446e-11	9.59233e-09
579	chr1-6179657	22.8939	-2.41101	0.544264	-4.42985	9.42971e-06	0.000266177
580	chr1-6179721	46.4178	-1.46243	0.323975	-4.51401	6.36124e-06	0.000188722
581	chr1-6179728	37.6398	1.60721	0.367906	4.36855	1.25073e-05	0.000341257
582	chr1-6179749	35.328	-1.87213	0.403297	-4.64207	3.44936e-06	0.000110403
583	chr1-6179758	40.4926	-2.95959	0.384519	-7.69686	1.3945e-14	4.33439e-12
584	chr1-6180498	42.0989	1.56529	0.323114	4.84438	1.27005e-06	4.60236e-05
585	chr1-6180503	50.3653	1.38302	0.281611	4.91109	9.05692e-07	3.41662e-05
586	chr1-6180509	62.6072	1.06245	0.230888	4.60157	4.19321e-06	0.000131004
587	chr1-6180585	49.9397	-2.3748	0.313013	-7.58689	3.27672e-14	9.20212e-12
588	chr1-6206073	71.4018	-1.03733	0.202727	-5.11689	3.10608e-07	1.33523e-05
589	chr1-6206083	66.1041	-1.07771	0.21967	-4.90603	9.29375e-07	3.4946e-05
590	chr1-6206117	49.0574	-1.32391	0.284797	-4.6486	3.34197e-06	0.000107312
591	chr1-6236484	13.7825	-4.31547	1.01895	-4.23521	2.28342e-05	0.000577879
592	chr1-6236576	17.4263	-3.81831	0.80975	-4.71542	2.41212e-06	8.05808e-05
593	chr1-6244543	49.7027	1.40488	0.277058	5.0707	3.9635e-07	1.65553e-05
594	chr1-6249567	8.63612	-6.56996	1.52809	-4.29944	1.71229e-05	0.000449905
595	chr1-6249918	22.5669	-2.54833	0.581888	-4.37942	1.18993e-05	0.000326735
596	chr1-6404392	51.8551	1.19266	0.271021	4.4006	1.07951e-05	0.000299955
597	chr1-6420458	30.3417	2.29165	0.492985	4.64853	3.34312e-06	0.000107346
598	chr1-6420472	37.1254	1.79516	0.370869	4.84041	1.29571e-06	4.68544e-05
599	chr1-6420495	46.851	2.35901	0.319748	7.37769	1.61058e-13	3.73608e-11
600	chr1-6420502	49.8443	1.61173	0.299485	5.38168	7.37926e-08	3.74592e-06
601	chr1-6420832	22.9176	2.73701	0.567791	4.82046	1.43228e-06	5.11591e-05
602	chr1-6420859	32.5083	2.09983	0.442157	4.74906	2.04361e-06	6.97725e-05
603	chr1-6451902	50.4696	2.67961	0.331027	8.09483	5.73456e-16	2.66525e-13
604	chr1-6451914	30.005	2.85062	0.482245	5.91115	3.39717e-09	2.46647e-07
605	chr1-6454211	53.1764	-1.03264	0.257653	-4.00785	6.12728e-05	0.00135845
606	chr1-6454288	63.7638	1.03262	0.243966	4.23263	2.30977e-05	0.000583653
607	chr1-6461004	56.1658	-1.14838	0.246308	-4.66239	3.12564e-06	0.000101133
608	chr1-6485321	40.2798	-1.52689	0.326184	-4.68106	2.85393e-06	9.33695e-05
609	chr1-6485595	21.08	-3.02504	0.622316	-4.86094	1.16829e-06	4.27316e-05
610	chr1-6485859	8.56298	6.5455	1.50812	4.34017	1.4237e-05	0.000382659
611	chr1-6498030	62.7621	1.13867	0.225067	5.05926	4.20883e-07	1.74614e-05
612	chr1-6498669	62.4147	1.40448	0.236747	5.93242	2.98501e-09	2.19539e-07
613	chr1-6515317	40.2797	1.51057	0.332281	4.54605	5.46622e-06	0.000165342
614	chr1-6949896	65.0631	1.31978	0.230079	5.73622	9.68146e-09	6.23879e-07
615	chr1-7007776	49.514	1.86972	0.322695	5.79407	6.86996e-09	4.6092e-07
616	chr1-7021052	58.1421	1.08711	0.241258	4.50602	6.60558e-06	0.00019502
617	chr1-7050110	64.9714	-1.3159	0.232116	-5.66915	1.43505e-08	8.81882e-07
618	chr1-7050120	54.4993	-1.04511	0.261984	-3.98921	6.62948e-05	0.00145297
619	chr1-7054663	59.1588	-1.16014	0.244364	-4.74761	2.05839e-06	7.02266e-05
620	chr1-7075756	59.9131	1.83363	0.252012	7.27595	3.43996e-13	7.24541e-11
621	chr1-7075821	19.132	2.97479	0.668923	4.44714	8.70227e-06	0.000248184
622	chr1-7090121	46.8222	-3.97335	0.77003	-5.15999	2.46959e-07	1.09285e-05
623	chr1-7107617	52.2376	-1.81988	0.306353	-5.94048	2.84181e-09	2.10026e-07
624	chr1-7107625	45.6456	-2.78999	0.350752	-7.95431	1.80134e-15	7.17354e-13
625	chr1-7107655	45.568	-1.17285	0.300289	-3.90573	9.39406e-05	0.00196537
626	chr1-7122034	51.6874	1.27448	0.263947	4.82856	1.37524e-06	4.93619e-05
627	chr1-7231109	49.0411	1.45282	0.314872	4.614	3.94997e-06	0.000124401
628	chr1-7347232	22.3917	-2.22147	0.537991	-4.12919	3.64038e-05	0.000865281
629	chr1-7347265	50.7611	-2.40319	0.304234	-7.89914	2.80827e-15	1.06024e-12
630	chr1-7388169	44.2693	-1.79912	0.325521	-5.52689	3.25949e-08	1.81906e-06
631	chr1-7436260	45.264	-1.43971	0.342349	-4.20539	2.60628e-05	0.000647853
632	chr1-7436265	58.0392	-1.81429	0.257858	-7.03602	1.97807e-12	3.37722e-10
633	chr1-7440397	63.3905	1.49398	0.252723	5.91155	3.38908e-09	2.4612e-07
634	chr1-7440425	64.4251	1.10614	0.229703	4.81553	1.46808e-06	5.22436e-05
635	chr1-7457542	58.733	2.23332	0.267623	8.34501	7.12107e-17	4.33107e-14
636	chr1-7463148	44.568	1.50276	0.315213	4.76744	1.86578e-06	6.44001e-05
637	chr1-7469092	38.1369	1.46611	0.351553	4.17039	3.04085e-05	0.000740449
638	chr1-7485007	56.6833	-1.58581	0.26355	-6.01708	1.77586e-09	1.38153e-07
639	chr1-7515631	33.1534	2.18315	0.440156	4.95994	7.05153e-07	2.74128e-05
640	chr1-7531577	50.034	1.14072	0.292456	3.90048	9.6004e-05	0.00200137
641	chr1-7536602	58.4456	1.49793	0.26906	5.56729	2.58733e-08	1.48253e-06
642	chr1-7557382	54.7125	-1.4939	0.278727	-5.35972	8.33512e-08	4.16569e-06
643	chr1-7581641	58.0033	-1.39513	0.245224	-5.68921	1.2763e-08	7.95663e-07
644	chr1-7629362	47.9424	-2.20021	0.317342	-6.93324	4.11295e-12	6.43983e-10
645	chr1-7630107	47.8636	2.01918	0.315082	6.40843	1.47023e-10	1.53715e-08
646	chr1-7660834	48.8928	1.15942	0.277844	4.17292	3.00721e-05	0.000733111
647	chr1-7705361	35.8237	-2.24004	0.396828	-5.64488	1.65301e-08	1.00026e-06
648	chr1-7705431	47.8915	-1.25117	0.281363	-4.44682	8.71504e-06	0.000248488
649	chr1-7784367	14.7773	-5.45442	1.22163	-4.46488	8.01153e-06	0.000231014
650	chr1-7784386	16.6024	-7.51295	1.33668	-5.62061	1.90283e-08	1.13155e-06
651	chr1-7784388	17.7674	-5.72585	1.16912	-4.89759	9.70181e-07	3.62917e-05
652	chr1-7784413	18.7724	-7.69008	1.29289	-5.94795	2.71514e-09	2.01663e-07
653	chr1-7784417	20.7544	-4.32136	0.77728	-5.55959	2.70403e-08	1.54039e-06
654	chr1-7784436	26.2344	-4.67453	0.725968	-6.43903	1.2024e-10	1.28777e-08
655	chr1-7784456	32.2111	-3.4871	0.718656	-4.85225	1.22071e-06	4.44346e-05
656	chr1-7784490	38.8178	-2.29	0.37824	-6.05437	1.40967e-09	1.12619e-07
657	chr1-7784495	49.6997	-1.09947	0.28037	-3.92149	8.80016e-05	0.00185657
658	chr1-7784501	35.4931	-1.88123	0.377101	-4.98865	6.08031e-07	2.40924e-05
659	chr1-7784510	44.0847	-1.44247	0.314504	-4.5865	4.50748e-06	0.000139598
660	chr1-7784518	37.4901	-1.82821	0.374917	-4.8763	1.08096e-06	3.99103e-05
661	chr1-7784532	35.3321	-2.21548	0.382654	-5.78979	7.04762e-09	4.71326e-07
662	chr1-7784535	45.7716	-1.74041	0.31707	-5.48904	4.04121e-08	2.19964e-06
663	chr1-7784537	51.224	-1.43377	0.278542	-5.1474	2.64122e-07	1.15871e-05
664	chr1-7784539	54.8484	-1.17904	0.253865	-4.64437	3.41122e-06	0.000109316
665	chr1-7784566	52.0397	-1.23915	0.280977	-4.41016	1.03296e-05	0.000288616
666	chr1-7784568	63.4547	-1.00675	0.226956	-4.43589	9.16943e-06	0.000259695
667	chr1-7784570	53.6959	-1.13422	0.264999	-4.2801	1.86811e-05	0.000485048
668	chr1-7784574	44.7587	-1.2859	0.3297	-3.90021	9.61083e-05	0.0020031
669	chr1-7784579	62.6285	-1.02959	0.228598	-4.50394	6.67055e-06	0.000196733
670	chr1-7784597	56.884	-1.80066	0.262521	-6.8591	6.92936e-12	1.02537e-09
671	chr1-7784603	45.7871	-2.33477	0.352955	-6.61491	3.7179e-11	4.51522e-09
672	chr1-7784606	49.2913	-2.65447	0.333257	-7.96525	1.6489e-15	6.65098e-13
673	chr1-7784658	57.0223	-1.59694	0.258309	-6.18228	6.31822e-10	5.53229e-08
674	chr1-7784673	40.4861	-2.90243	0.391659	-7.4106	1.2573e-13	3.00801e-11
675	chr1-7784677	53.7213	-1.79402	0.273136	-6.56823	5.09152e-11	5.97951e-09
676	chr1-7784684	38.514	-3.67148	0.835858	-4.39247	1.12071e-05	0.00031001
677	chr1-7784717	48.7531	-2.03676	0.30146	-6.7563	1.41556e-11	1.92836e-09
678	chr1-7784751	57.21	-1.62485	0.374989	-4.33305	1.47061e-05	0.000393597
679	chr1-7863950	54.975	1.55529	0.263075	5.91196	3.38061e-09	2.45543e-07
680	chr1-7886176	49.9377	4.15216	0.882606	4.70444	2.54569e-06	8.44757e-05
681	chr1-8026604	22.2386	-3.11146	0.646835	-4.81028	1.50716e-06	5.3457e-05
682	chr1-8026621	23.0662	-2.50277	0.538476	-4.64789	3.35355e-06	0.000107648
683	chr1-8026625	41.4369	-1.40377	0.31921	-4.39763	1.09442e-05	0.000303523
684	chr1-8026638	27.5386	-2.31313	0.468358	-4.9388	7.86058e-07	3.01897e-05
685	chr1-8066000	60.2717	1.25768	0.237433	5.29697	1.17737e-07	5.67603e-06
686	chr1-8187919	64.4432	-1.07412	0.238247	-4.50843	6.53088e-06	0.000193147
687	chr1-8217346	63.9593	-1.09127	0.227014	-4.80705	1.53173e-06	5.4191e-05
688	chr1-8271476	52.9016	-2.09286	0.292724	-7.1496	8.70308e-13	1.64414e-10
689	chr1-8332654	67.0548	1.27467	0.231442	5.50749	3.63984e-08	2.00556e-06
690	chr1-8502570	14.7899	-7.34603	1.34084	-5.47866	4.28551e-08	2.31559e-06
691	chr1-8502629	17.1	-3.39758	0.761211	-4.46339	8.0673e-06	0.000232444
692	chr1-8502650	14.6168	-7.32912	1.34318	-5.45654	4.855e-08	2.58483e-06
693	chr1-8830348	62.6508	-1.33404	0.232097	-5.74778	9.04217e-09	5.8673e-07
694	chr1-8848060	53.606	2.34719	0.483674	4.85283	1.21714e-06	4.43219e-05
695	chr1-8894883	39.0964	2.20326	0.369262	5.96666	2.42154e-09	1.82115e-07
696	chr1-9005922	65.3765	1.496	0.22521	6.64271	3.07977e-11	3.82775e-09
697	chr1-9039259	57.0137	-1.29917	0.246887	-5.26221	1.4233e-07	6.71938e-06
698	chr1-9040455	58.822	-1.18669	0.244802	-4.84756	1.24986e-06	4.53816e-05
699	chr1-9182090	63.8879	1.60766	0.233124	6.89617	5.3423e-12	8.12517e-10
700	chr1-9182111	42.7623	1.59508	0.319115	4.99844	5.77953e-07	2.30521e-05
701	chr1-9182127	45.7052	1.90468	0.315647	6.0342	1.59748e-09	1.25851e-07
702	chr1-9182139	53.4997	1.30025	0.265099	4.90476	9.35411e-07	3.51407e-05
703	chr1-9183087	62.6427	-1.22382	0.227804	-5.37227	7.77516e-08	3.91686e-06
704	chr1-9201332	50.7911	2.77403	0.322443	8.60318	7.75402e-18	6.41774e-15
705	chr1-9201352	20.7725	3.37538	0.714393	4.72483	2.30312e-06	7.73572e-05
706	chr1-9201385	45.6574	3.67061	0.942244	3.89561	9.79539e-05	0.00203696
707	chr1-9201432	53.4653	1.92711	0.275768	6.98815	2.78531e-12	4.5664e-10
708	chr1-9202418	35.2999	-1.46454	0.361398	-4.05244	5.06866e-05	0.00115209
709	chr1-9209295	55.4948	1.14543	0.251033	4.56285	5.04641e-06	0.000154061
710	chr1-9364518	62.0941	1.29883	0.233327	5.56656	2.59811e-08	1.48771e-06
711	chr1-9404229	55.3984	-2.11787	0.537097	-3.94317	8.04106e-05	0.00171676
712	chr1-9418390	57.3542	-1.49876	0.248746	-6.02526	1.68841e-09	1.32159e-07
713	chr1-9471954	36.647	1.45426	0.366581	3.9671	7.27535e-05	0.00157416
714	chr1-9721116	60.2419	1.75226	0.24596	7.12414	1.04734e-12	1.92897e-10
715	chr1-9765799	70.7464	-1.15682	0.211884	-5.45968	4.77004e-08	2.54536e-06
716	chr1-9833004	66.4444	-1.15484	0.218395	-5.28787	1.23751e-07	5.9304e-06
717	chr1-9996140	32.6775	1.75316	0.424313	4.13177	3.59975e-05	0.000857032
718	chr1-10035598	14.2824	-7.29576	1.34908	-5.40794	6.37553e-08	3.29022e-06
719	chr1-10035687	33.513	-2.83599	0.444921	-6.37414	1.83987e-10	1.87024e-08
720	chr1-10398145	50.0441	-1.2707	0.288016	-4.41192	1.0246e-05	0.000286551
721	chr1-10637561	64.0847	1.12955	0.223781	5.04759	4.47412e-07	1.84318e-05
722	chr1-10666056	37.6279	1.53929	0.364703	4.22065	2.43599e-05	0.000611342
723	chr1-10682312	58.1223	1.32105	0.251738	5.24771	1.53999e-07	7.19689e-06
724	chr1-10701238	53.3384	1.1867	0.261978	4.52979	5.90433e-06	0.000176932
725	chr1-10704404	42.5847	-1.26447	0.322914	-3.91582	9.00989e-05	0.00189444
726	chr1-10704424	46.2593	-1.61749	0.332469	-4.86508	1.14409e-06	4.19789e-05
727	chr1-10704445	40.5991	-1.36346	0.342563	-3.98019	6.8861e-05	0.00150109
728	chr1-10704476	31.6749	-1.8827	0.46385	-4.05886	4.93134e-05	0.00112547
729	chr1-10704482	46.7235	-1.24925	0.299443	-4.17193	3.0203e-05	0.000735959
730	chr1-10704525	21.2387	-2.81992	0.611607	-4.61068	4.01354e-06	0.00012612
731	chr1-10704527	28.5346	-2.31466	0.475672	-4.86608	1.13832e-06	4.17833e-05
732	chr1-10716338	49.6566	2.31599	0.318946	7.26139	3.83132e-13	7.96797e-11
733	chr1-10716430	55.2726	2.09808	0.275526	7.61481	2.64078e-14	7.57919e-12
734	chr1-10736444	60.7877	1.10696	0.23346	4.74153	2.12114e-06	7.20793e-05
735	chr1-10750027	51.7946	2.42293	0.298722	8.111	5.02061e-16	2.36381e-13
736	chr1-10771916	35.4734	2.16286	0.423062	5.11241	3.18074e-07	1.36446e-05
737	chr1-10773501	58.2427	2.21808	0.280149	7.91751	2.42311e-15	9.31563e-13
738	chr1-10773555	60.9149	1.61996	0.24207	6.69208	2.20014e-11	2.84193e-09
739	chr1-10804502	71.1811	1.18322	0.21095	5.609	2.03499e-08	1.1996e-06
740	chr1-10804640	57.7891	1.35015	0.250463	5.39064	7.02067e-08	3.58421e-06
741	chr1-10849264	64.1261	-1.34472	0.237192	-5.66936	1.43333e-08	8.81051e-07
742	chr1-10888490	34.8507	-2.7729	0.417122	-6.64769	2.97724e-11	3.71209e-09
743	chr1-10888499	31.6776	-1.83903	0.414764	-4.43392	9.25334e-06	0.000261638
744	chr1-10888513	12.9492	-4.22152	0.994914	-4.2431	2.20449e-05	0.000560544
745	chr1-10888538	25.0393	-2.21134	0.516229	-4.28365	1.83855e-05	0.000478456
746	chr1-10888593	49.1383	-3.16069	0.359196	-8.79933	1.37632e-18	1.46718e-15
747	chr1-10888647	52.9179	-2.152	0.285692	-7.53259	4.9744e-14	1.32608e-11
748	chr1-10888659	22.2404	-2.52309	0.576912	-4.37344	1.22304e-05	0.000334654
749	chr1-10888673	56.3981	-2.12086	0.269085	-7.88176	3.22802e-15	1.19869e-12
750	chr1-10888828	27.2027	-2.05692	0.478691	-4.29697	1.73151e-05	0.000454335
751	chr1-10888908	19.585	-2.6839	0.688004	-3.901	9.57957e-05	0.00199774
752	chr1-10929825	49.5088	1.81358	0.287818	6.30112	2.95504e-10	2.83222e-08
753	chr1-10954058	63.1063	1.0105	0.230506	4.38382	1.16618e-05	0.000320963
754	chr1-10954072	60.7644	1.35107	0.234169	5.76966	7.94315e-09	5.23032e-07
755	chr1-10980632	54.556	-1.92602	0.273215	-7.04948	1.7959e-12	3.10624e-10
756	chr1-11052233	7.64247	-6.39357	1.54938	-4.12654	3.68261e-05	0.000874104
757	chr1-11353633	45.841	2.83122	0.353887	8.00035	1.24065e-15	5.21124e-13
758	chr1-11372442	61.8066	-1.19617	0.249131	-4.80138	1.57576e-06	5.55814e-05
759	chr1-11400011	50.0387	1.18534	0.285719	4.14863	3.3447e-05	0.000804458
760	chr1-11404842	48.5733	-1.57771	0.296978	-5.31253	1.08112e-07	5.2565e-06
761	chr1-11404854	46.2526	-1.48188	0.313821	-4.72206	2.33471e-06	7.82978e-05
762	chr1-11435514	37.17	-2.35008	0.383227	-6.13233	8.66e-10	7.31111e-08
763	chr1-11445148	50.6359	-4.00727	0.411271	-9.74362	1.96433e-22	2.19872e-18
764	chr1-11445154	41.6885	-4.93684	0.577751	-8.54493	1.28616e-17	9.93658e-15
765	chr1-11464935	54.131	1.79253	0.270587	6.62458	3.48225e-11	4.2604e-09
766	chr1-11479957	30.8588	1.91227	0.421315	4.53881	5.65713e-06	0.000170421
767	chr1-11479959	27.7195	2.07537	0.46483	4.46478	8.01494e-06	0.000231091
768	chr1-11479987	53.0041	1.34769	0.262255	5.13884	2.76445e-07	1.20619e-05
769	chr1-11480016	56.6503	1.0319	0.254368	4.05673	4.97636e-05	0.00113445
770	chr1-11480039	55.6637	1.15125	0.257404	4.47252	7.73023e-06	0.000223857
771	chr1-11480064	49.75	-1.98224	0.289945	-6.8366	8.10921e-12	1.18155e-09
772	chr1-11480169	28.9036	-6.43832	1.08635	-5.92655	3.09371e-09	2.26806e-07
773	chr1-11535240	55.5872	-2.59226	0.294174	-8.812	1.22932e-18	1.34557e-15
774	chr1-11536916	57.6549	-1.12558	0.24622	-4.57143	4.84398e-06	0.000148673
775	chr1-11577035	45.0877	-1.43235	0.299958	-4.77516	1.79568e-06	6.23054e-05
776	chr1-11615279	63.3884	1.6335	0.232694	7.01993	2.21975e-12	3.73826e-10
777	chr1-11627029	59.2957	1.16616	0.250548	4.65443	3.24871e-06	0.000104629
778	chr1-11627076	32.8079	3.14984	0.463753	6.79206	1.10545e-11	1.55015e-09
779	chr1-11634666	53.7656	2.78356	0.599639	4.64206	3.44955e-06	0.000110405
780	chr1-11639783	46.2673	-1.75994	0.33618	-5.23513	1.6487e-07	7.64526e-06
781	chr1-11650258	51.5376	1.07191	0.262545	4.08278	4.4501e-05	0.00102986
782	chr1-11663818	47.5432	-1.18942	0.296461	-4.01205	6.01933e-05	0.00133754
783	chr1-11692146	44.8976	1.71764	0.316971	5.41893	5.99558e-08	3.115e-06
784	chr1-11692148	54.1377	1.79228	0.268776	6.6683	2.5878e-11	3.27914e-09
785	chr1-11692158	49.0247	1.79509	0.442856	4.05345	5.04685e-05	0.00114798
786	chr1-11692541	70.0824	-1.07391	0.211273	-5.08302	3.71476e-07	1.56421e-05
787	chr1-11710781	48.2593	-1.92688	0.301754	-6.38561	1.70715e-10	1.75365e-08
788	chr1-11732538	62.1217	-1.01228	0.229692	-4.40711	1.04761e-05	0.00029223
789	chr1-11734236	66.0467	1.2973	0.223236	5.81134	6.19757e-09	4.20975e-07
790	chr1-11775483	61.6123	1.11738	0.231407	4.82864	1.37467e-06	4.93472e-05
791	chr1-11784330	59.4526	1.24842	0.245209	5.09125	3.55705e-07	1.50549e-05
792	chr1-11785406	47.613	-2.43866	0.334774	-7.2845	3.22862e-13	6.85865e-11
793	chr1-11858752	38.2541	2.91191	0.410097	7.10053	1.24283e-12	2.24116e-10
794	chr1-11858852	64.73	1.27404	0.226651	5.62117	1.89664e-08	1.12837e-06
795	chr1-11859077	56.4683	1.38745	0.25079	5.5323	3.16057e-08	1.77021e-06
796	chr1-11859079	58.1156	1.4027	0.245735	5.70818	1.14192e-08	7.21549e-07
797	chr1-11859088	50.5022	1.74124	0.282755	6.15811	7.36161e-10	6.3211e-08
798	chr1-11859304	40.4496	1.45831	0.37242	3.91577	9.01166e-05	0.00189477
799	chr1-11859310	70.5258	1.13216	0.205236	5.51637	3.46069e-08	1.9173e-06
800	chr1-11859336	55.6258	1.71901	0.268575	6.40049	1.54882e-10	1.6084e-08
801	chr1-11865266	56.3226	1.09725	0.249173	4.40355	1.06492e-05	0.000296435
802	chr1-11866016	64.9016	1.17376	0.221347	5.3028	1.14042e-07	5.51629e-06
803	chr1-11866020	47.1568	2.92643	0.35887	8.15457	3.50413e-16	1.73679e-13
804	chr1-11883556	64.448	-1.15952	0.231902	-5.00006	5.73124e-07	2.28858e-05
805	chr1-11890433	52.5106	1.4425	0.26893	5.36383	8.14747e-08	4.08216e-06
806	chr1-11890477	35.4786	1.9462	0.381417	5.10256	3.35083e-07	1.42772e-05
807	chr1-11890491	52.4594	2.34146	0.493732	4.74237	2.11234e-06	7.18268e-05
808	chr1-11898386	47.958	-2.69247	0.327437	-8.22286	1.98701e-16	1.06271e-13
809	chr1-11939230	43.789	-2.14572	0.325101	-6.60016	4.10712e-11	4.92713e-09
810	chr1-11949269	24.7262	-2.78675	0.532537	-5.23297	1.6681e-07	7.72456e-06
811	chr1-12019793	7.97853	-6.4556	1.5738	-4.10192	4.09732e-05	0.000958671
812	chr1-12104482	67.0655	1.12298	0.221388	5.07244	3.92756e-07	1.64222e-05
813	chr1-12141536	65.4189	1.00413	0.216342	4.64143	3.46014e-06	0.000110699
814	chr1-12167301	31.4715	5.2045	0.741142	7.02228	2.18283e-12	3.68467e-10
815	chr1-12167304	37.234	8.66586	1.21726	7.11918	1.08573e-12	1.99149e-10
816	chr1-12167328	25.2278	3.41644	0.622764	5.48593	4.11307e-08	2.23423e-06
817	chr1-12167330	34.1167	3.66638	0.512606	7.15244	8.52468e-13	1.61433e-10
818	chr1-12179206	45.5843	-1.34874	0.301901	-4.46747	7.91485e-06	0.000228584
819	chr1-12215357	60.5804	1.58856	0.247706	6.41308	1.42606e-10	1.49529e-08
820	chr1-12382146	46.2187	1.68437	0.319915	5.26504	1.40158e-07	6.62646e-06
821	chr1-12595620	66.5701	1.05811	0.215355	4.91336	8.95304e-07	3.3818e-05
822	chr1-12596271	66.896	1.02009	0.218468	4.66929	3.02246e-06	9.81489e-05
823	chr1-12689521	65.8151	-1.64119	0.228989	-7.1671	7.66026e-13	1.46928e-10
824	chr1-12689533	59.8491	-1.60213	0.257539	-6.2209	4.94298e-10	4.44612e-08
825	chr1-12715847	37.3438	-2.82716	0.413632	-6.83496	8.20263e-12	1.19405e-09
826	chr1-12912940	33.8437	-2.04826	0.403593	-5.07506	3.8737e-07	1.62292e-05
827	chr1-13513462	42.9336	1.34509	0.31894	4.21738	2.47157e-05	0.000619114
828	chr1-13513466	42.585	1.64816	0.347071	4.74876	2.04665e-06	6.98635e-05
829	chr1-13513468	60.5675	1.71808	0.248217	6.92166	4.4639e-12	6.91562e-10
830	chr1-13513485	62.0567	1.80759	0.242942	7.44041	1.0037e-13	2.45629e-11
831	chr1-13513732	27.7234	1.96587	0.465223	4.22566	2.38238e-05	0.000599632
832	chr1-13514119	52.0011	1.33264	0.300662	4.43237	9.32043e-06	0.000263337
833	chr1-13515956	51.9533	2.6487	0.314518	8.42147	3.71805e-17	2.48459e-14
834	chr1-13893007	63.7298	1.42691	0.228569	6.24281	4.29789e-10	3.93589e-08
835	chr1-13893011	65.0534	1.3564	0.225961	6.0028	1.93945e-09	1.49371e-07
836	chr1-13893089	63.5992	1.07888	0.226025	4.7733	1.81232e-06	6.27835e-05
837	chr1-13893094	66.7134	1.26513	0.219394	5.76647	8.09473e-09	5.31822e-07
838	chr1-13893144	55.7966	1.60722	0.256746	6.25994	3.85118e-10	3.58089e-08
839	chr1-14732406	48.8987	-1.64298	0.28995	-5.66644	1.45794e-08	8.9439e-07
840	chr1-14965181	62.6418	-1.24214	0.247473	-5.01931	5.18562e-07	2.09824e-05
841	chr1-15027243	60.0745	2.00695	0.468737	4.28162	1.85541e-05	0.000482091
842	chr1-15115033	49.3678	1.49007	0.284111	5.24467	1.56558e-07	7.3009e-06
843	chr1-15115088	59.7733	1.29857	0.239547	5.42096	5.92812e-08	3.08387e-06
844	chr1-15154667	16.2643	-2.85372	0.718032	-3.97436	7.05675e-05	0.00153268
845	chr1-15242159	51.8087	2.04054	0.484931	4.20791	2.57747e-05	0.000641879
846	chr1-15294110	56.7697	1.78179	0.261778	6.80648	1.00019e-11	1.41948e-09
847	chr1-15327113	64.1008	1.0102	0.222788	4.53434	5.77834e-06	0.000173644
848	chr1-15384949	49.8351	1.91133	0.28692	6.66152	2.71008e-11	3.41617e-09
849	chr1-15426081	61.7971	-1.10596	0.227283	-4.86602	1.13869e-06	4.17953e-05
850	chr1-15445637	48.1875	1.90885	0.295094	6.46861	9.89117e-11	1.08026e-08
851	chr1-15445695	46.0779	-1.42236	0.293551	-4.84538	1.26368e-06	4.58161e-05
852	chr1-15446468	38.2996	-2.26752	0.410884	-5.51865	3.4161e-08	1.89527e-06
853	chr1-15742597	42.7606	-1.2453	0.314051	-3.96527	7.33143e-05	0.00158439
854	chr1-15758070	53.8835	-1.62697	0.267822	-6.07482	1.24127e-09	1.00515e-07
855	chr1-15758265	27.1967	-1.79182	0.453468	-3.95138	7.77026e-05	0.00166613
856	chr1-15758280	44.7684	-1.69892	0.306768	-5.53812	3.0574e-08	1.71827e-06
857	chr1-15758294	30.7055	-2.90241	0.500682	-5.79692	6.75458e-09	4.54216e-07
858	chr1-15758302	42.6192	-1.88949	0.34421	-5.48935	4.03412e-08	2.19629e-06
859	chr1-15758315	42.9227	-1.33432	0.314802	-4.23862	2.24896e-05	0.000570387
860	chr1-15758337	53.3747	-1.44599	0.265118	-5.45416	4.92036e-08	2.61563e-06
861	chr1-15758347	39.6246	-1.75496	0.365108	-4.80669	1.53449e-06	5.42744e-05
862	chr1-15836896	44.9406	-2.15615	0.328149	-6.57066	5.00927e-11	5.89028e-09
863	chr1-15836901	39.8073	-1.97467	0.352888	-5.59575	2.19671e-08	1.28215e-06
864	chr1-15843728	44.2606	1.27196	0.303538	4.19045	2.78408e-05	0.000686026
865	chr1-16009855	40.9142	2.28187	0.367897	6.20246	5.55865e-10	4.93616e-08
866	chr1-16068141	48.402	-1.70476	0.306627	-5.55974	2.70182e-08	1.5395e-06
867	chr1-16095670	63.5718	1.44072	0.230903	6.23952	4.38917e-10	4.00779e-08
868	chr1-16226091	31.0228	2.22032	0.468338	4.74084	2.12831e-06	7.22913e-05
869	chr1-16409224	49.0626	-1.29992	0.293135	-4.43456	9.22623e-06	0.000261029
870	chr1-16413063	56.985	1.16057	0.25887	4.48321	7.35275e-06	0.000214152
871	chr1-16413075	53.0221	1.23805	0.266837	4.63972	3.48884e-06	0.000111507
872	chr1-16535096	63.6304	-1.13236	0.228939	-4.94612	7.57074e-07	2.91977e-05
873	chr1-16536708	64.7509	1.08269	0.242771	4.45972	8.20659e-06	0.000235922
874	chr1-16612141	23.7266	-2.47146	0.539643	-4.5798	4.65412e-06	0.000143572
875	chr1-16699479	61.9383	1.20052	0.250423	4.79397	1.63514e-06	5.74152e-05
876	chr1-16764416	34.6456	-1.60596	0.407044	-3.94542	7.96616e-05	0.00170289
877	chr1-16871228	59.4407	1.38657	0.245243	5.65386	1.5688e-08	9.54836e-07
878	chr1-16897452	45.3044	-2.73066	0.356839	-7.65234	1.9735e-14	5.87011e-12
879	chr1-16897462	44.6175	-2.00513	0.333439	-6.01351	1.81554e-09	1.40983e-07
880	chr1-16980160	17.4325	-4.67091	0.948064	-4.92679	8.35912e-07	3.18564e-05
881	chr1-16980184	18.2721	-7.65113	1.30667	-5.85544	4.75758e-09	3.32556e-07
882	chr1-16980197	25.0882	-8.10846	1.25267	-6.47296	9.61013e-11	1.05361e-08
883	chr1-16980199	28.743	-8.30466	1.23665	-6.71545	1.87487e-11	2.46374e-09
884	chr1-16980201	32.5542	-8.48436	1.22658	-6.91709	4.61028e-12	7.11075e-10
885	chr1-16980207	20.926	-7.84682	1.28419	-6.11034	9.94209e-10	8.25339e-08
886	chr1-16980209	18.6066	-7.67728	1.2943	-5.93161	2.99982e-09	2.20525e-07
887	chr1-16980242	17.112	-7.55647	1.3126	-5.75689	8.56776e-09	5.59032e-07
888	chr1-16980526	33.87	-4.01241	0.749031	-5.3568	8.4707e-08	4.22761e-06
889	chr1-16980535	15.1191	-5.48885	1.20585	-4.55185	5.31769e-06	0.000161426
890	chr1-16980538	21.4259	-7.88087	1.27544	-6.17892	6.45416e-10	5.6382e-08
891	chr1-16980541	13.1204	-4.24156	1.00997	-4.19968	2.67291e-05	0.000661931
892	chr1-16980551	25.91	-5.26061	0.836893	-6.28588	3.26004e-10	3.09271e-08
893	chr1-16980558	19.9166	-2.82021	0.685905	-4.11167	3.92809e-05	0.000924551
894	chr1-16980571	31.0698	-8.41695	1.22938	-6.8465	7.56762e-12	1.11142e-09
895	chr1-16980580	48.1733	-7.18205	1.04644	-6.86331	6.7282e-12	9.9906e-10
896	chr1-16980582	47.516	-9.02986	1.20152	-7.51534	5.67642e-14	1.49458e-11
897	chr1-16980604	49.0021	-5.8701	0.68476	-8.57249	1.01273e-17	8.10516e-15
898	chr1-16980607	44.1904	-8.9252	1.20524	-7.40532	1.30835e-13	3.11666e-11
899	chr1-16980611	43.3551	-7.02889	1.05229	-6.67963	2.39539e-11	3.05916e-09
900	chr1-16980616	25.5814	-6.25997	1.10298	-5.67551	1.38273e-08	8.53688e-07
901	chr1-16980622	44.183	-5.71826	0.694347	-8.23545	1.78885e-16	9.74466e-14
902	chr1-16980626	28.559	-4.57052	0.672929	-6.79198	1.10603e-11	1.55063e-09
903	chr1-16980629	46.4882	-3.9643	0.800082	-4.95487	7.23782e-07	2.80518e-05
904	chr1-16980635	42.6963	-8.87557	1.20689	-7.35409	1.92237e-13	4.36181e-11
905	chr1-16980647	46.3487	-8.99401	1.20251	-7.47934	7.46993e-14	1.90131e-11
906	chr1-16980652	40.2033	-8.78878	1.20997	-7.26363	3.76827e-13	7.85247e-11
907	chr1-16980664	29.7114	-3.00337	0.484468	-6.19931	5.67097e-10	5.0264e-08
908	chr1-16980672	22.4356	-7.94719	1.27104	-6.25251	4.03908e-10	3.72706e-08
909	chr1-16980675	28.4049	-5.06557	0.749734	-6.75649	1.41375e-11	1.92623e-09
910	chr1-16980684	45.5179	-6.08902	0.762877	-7.98166	1.44379e-15	5.93831e-13
911	chr1-16980688	45.6803	-6.51458	0.868839	-7.49803	6.47851e-14	1.67527e-11
912	chr1-16980701	44.8427	-4.31737	0.688284	-6.27265	3.54957e-10	3.33141e-08
913	chr1-16981204	59.9436	1.22725	0.249166	4.92542	8.41797e-07	3.2055e-05
914	chr1-17054754	50.5016	1.68848	0.293549	5.75193	8.82291e-09	5.7373e-07
915	chr1-17224460	45.4701	-3.03602	0.361149	-8.40658	4.22155e-17	2.76987e-14
916	chr1-17248404	62.6671	-1.50668	0.254746	-5.91446	3.32958e-09	2.42192e-07
917	chr1-17256891	42.7625	1.53693	0.362343	4.24163	2.21904e-05	0.000563741
918	chr1-17256897	40.2477	2.25437	0.38222	5.89811	3.67691e-09	2.64511e-07
919	chr1-17271028	41.4466	1.38698	0.327093	4.24031	2.23208e-05	0.000566686
920	chr1-17273512	59.8544	-1.7111	0.250515	-6.83033	8.47178e-12	1.22809e-09
921	chr1-17314538	61.9277	1.35025	0.243232	5.55129	2.83563e-08	1.60659e-06
922	chr1-17360780	53.8025	1.83181	0.438523	4.17722	2.95098e-05	0.000721274
923	chr1-17388603	54.7921	1.94378	0.449185	4.32736	1.50909e-05	0.000402614
924	chr1-17388731	64.8871	1.26143	0.231908	5.43935	5.34742e-08	2.81244e-06
925	chr1-17389599	61.8587	-1.77232	0.415575	-4.26473	2.00146e-05	0.00051495
926	chr1-17394750	36.4879	-2.18154	0.423915	-5.14617	2.65864e-07	1.16554e-05
927	chr1-17433909	56.0075	-1.24257	0.258362	-4.80942	1.51372e-06	5.36467e-05
928	chr1-17539390	59.3198	-1.16631	0.243876	-4.78238	1.73231e-06	6.04109e-05
929	chr1-17572263	65.7732	-1.08395	0.224344	-4.83166	1.354e-06	4.86907e-05
930	chr1-17573500	68.0542	1.12138	0.213513	5.25205	1.50412e-07	7.05203e-06
931	chr1-17574380	56.8136	1.23444	0.247808	4.98143	6.31173e-07	2.48971e-05
932	chr1-17603151	57.6762	-1.26268	0.254805	-4.95546	7.21601e-07	2.79758e-05
933	chr1-17683145	65.061	1.39277	0.22705	6.13422	8.55802e-10	7.24257e-08
934	chr1-17683147	66.7188	1.2478	0.218124	5.72058	1.0616e-08	6.77257e-07
935	chr1-17683258	54.6927	-1.31847	0.281897	-4.67716	2.9088e-06	9.4934e-05
936	chr1-17706388	54.6682	1.05358	0.256354	4.10988	3.95872e-05	0.000930572
937	chr1-17714938	45.4203	1.19759	0.295937	4.04678	5.19279e-05	0.00117654
938	chr1-17733672	46.8503	2.11174	0.330902	6.38177	1.75051e-10	1.79218e-08
939	chr1-17733678	59.4755	1.04215	0.242453	4.29835	1.72075e-05	0.000451864
940	chr1-17733691	63.0954	1.14953	0.225544	5.09671	3.45605e-07	1.46769e-05
941	chr1-17747681	40.7754	1.62729	0.339571	4.79218	1.64979e-06	5.7867e-05
942	chr1-17767544	61.1187	1.01149	0.233225	4.33697	1.4446e-05	0.000387608
943	chr1-17826302	12.1848	7.05441	1.39899	5.0425	4.59488e-07	1.8869e-05
944	chr1-17841137	67.23	1.11179	0.216455	5.13636	2.80113e-07	1.21998e-05
945	chr1-18058785	58.0535	-2.06428	0.262177	-7.87363	3.44498e-15	1.26576e-12
946	chr1-18080638	55.0581	-1.9165	0.282332	-6.78812	1.13607e-11	1.58718e-09
947	chr1-18100151	62.9239	1.21577	0.229166	5.30521	1.12546e-07	5.45121e-06
948	chr1-18100210	31.3454	2.29079	0.469638	4.87778	1.07288e-06	3.9635e-05
949	chr1-18110597	12.6846	7.11234	1.37173	5.18494	2.1608e-07	9.70777e-06
950	chr1-18110929	57.962	1.0814	0.251798	4.29473	1.74907e-05	0.000458519
951	chr1-18148464	21.6092	2.54608	0.614294	4.14472	3.40226e-05	0.000816197
952	chr1-18148487	25.4066	2.0958	0.516468	4.05796	4.95033e-05	0.00112925
953	chr1-18191851	57.1615	-1.1459	0.242734	-4.72083	2.34884e-06	7.86988e-05
954	chr1-18214251	39.6748	-3.24358	0.413988	-7.83495	4.69017e-15	1.6597e-12
955	chr1-18279873	54.6195	1.93936	0.27512	7.04913	1.80044e-12	3.11295e-10
956	chr1-18365383	66.3702	1.39645	0.22314	6.25819	3.89477e-10	3.61748e-08
957	chr1-18469973	39.6463	-2.55452	0.415056	-6.15464	7.52464e-10	6.4493e-08
958	chr1-18557824	12.0262	7.03545	1.40264	5.01584	5.2801e-07	2.13133e-05
959	chr1-18562211	33.1594	-1.5975	0.397698	-4.01688	5.89742e-05	0.00131399
960	chr1-18606767	31.1835	-2.09056	0.420883	-4.96708	6.79682e-07	2.65441e-05
961	chr1-18606790	42.0956	-1.46412	0.325891	-4.49265	7.03415e-06	0.000206036
962	chr1-18618110	67.7067	1.29495	0.214597	6.03431	1.59647e-09	1.258e-07
963	chr1-18631669	33.043	-3.73582	0.523925	-7.13044	1.00046e-12	1.85243e-10
964	chr1-18631673	15.7825	-4.95068	1.04969	-4.71632	2.40151e-06	8.02635e-05
965	chr1-18631724	50.8839	-1.42084	0.274758	-5.17123	2.32553e-07	1.03622e-05
966	chr1-18631727	50.2216	-1.30096	0.276308	-4.70839	2.49682e-06	8.30644e-05
967	chr1-18632446	68.0348	1.2877	0.213462	6.03246	1.61482e-09	1.27108e-07
968	chr1-18632964	62.6434	-1.37182	0.232116	-5.91005	3.41998e-09	2.48057e-07
969	chr1-18636445	67.3806	1.21698	0.218014	5.58211	2.37619e-08	1.37445e-06
970	chr1-18636629	46.5789	-1.44403	0.29796	-4.84637	1.2574e-06	4.56183e-05
971	chr1-18636677	65.7885	-1.23651	0.22959	-5.38572	7.21539e-08	3.67325e-06
972	chr1-18637744	45.2603	-1.63299	0.332853	-4.90602	9.29429e-07	3.49467e-05
973	chr1-18637821	56.4839	1.24254	0.24912	4.98772	6.10949e-07	2.41999e-05
974	chr1-18637834	60.9298	1.33688	0.240461	5.55964	2.70332e-08	1.54007e-06
975	chr1-18641480	62.901	1.55764	0.234393	6.64542	3.02344e-11	3.76521e-09
976	chr1-18641491	52.4524	2.40986	0.296953	8.11527	4.84706e-16	2.29821e-13
977	chr1-18643790	32.6751	-2.43264	0.425368	-5.71892	1.07201e-08	6.82743e-07
978	chr1-18643813	41.9588	-1.92773	0.344204	-5.60057	2.13654e-08	1.25111e-06
979	chr1-18643817	34.818	-1.92736	0.385085	-5.00502	5.58563e-07	2.23966e-05
980	chr1-18643920	51.3176	1.77148	0.293391	6.03795	1.5608e-09	1.23383e-07
981	chr1-18644112	61.4453	1.14796	0.229488	5.00226	5.66632e-07	2.2666e-05
982	chr1-18646537	62.2926	-1.05269	0.227623	-4.62469	3.75164e-06	0.00011886
983	chr1-18648765	49.8171	2.28651	0.53718	4.2565	2.0765e-05	0.000531836
984	chr1-18648815	57.4732	1.17859	0.245672	4.79743	1.60716e-06	5.65702e-05
985	chr1-18684848	58.0764	2.1575	0.269685	8.00007	1.2435e-15	5.21955e-13
986	chr1-18698861	38.4534	-1.53218	0.373614	-4.10098	4.11406e-05	0.000962253
987	chr1-18714069	66.7017	1.42419	0.219321	6.49361	8.38019e-11	9.32572e-09
988	chr1-18714105	55.8353	1.07829	0.247606	4.35488	1.33139e-05	0.000360617
989	chr1-18778051	53.0217	1.049	0.259729	4.03881	5.37221e-05	0.00121182
990	chr1-18803939	60.6382	-1.03024	0.236848	-4.34978	1.36272e-05	0.000368193
991	chr1-18928285	67.235	1.16126	0.230351	5.04128	4.62437e-07	1.89743e-05
992	chr1-18928291	67.7275	1.07849	0.211696	5.09452	3.49621e-07	1.48301e-05
993	chr1-18957321	34.4906	1.81304	0.378834	4.78585	1.70266e-06	5.94773e-05
994	chr1-18969444	50.9315	-2.34001	0.306118	-7.64413	2.10364e-14	6.20034e-12
995	chr1-19034569	56.8783	-1.77659	0.260691	-6.81494	9.43019e-12	1.34914e-09
996	chr1-19063285	45.3079	-2.73086	0.348731	-7.83085	4.84564e-15	1.7051e-12
997	chr1-19068757	59.0314	-1.82211	0.254028	-7.17289	7.34286e-13	1.41794e-10
998	chr1-19312977	48.412	-1.67762	0.300278	-5.5869	2.31162e-08	1.34189e-06
999	chr1-19312990	51.2344	-1.89274	0.286823	-6.59897	4.1401e-11	4.96005e-09
1000	chr1-19492015	31.1987	1.62413	0.403422	4.02587	5.67642e-05	0.00127075
1001	chr1-19513987	51.5489	-1.28645	0.294961	-4.36141	1.29225e-05	0.000351099
1002	chr1-19564073	68.5283	1.28553	0.323531	3.97342	7.08471e-05	0.0015379
1003	chr1-19665650	42.4995	-3.42321	0.403243	-8.48921	2.08047e-17	1.51402e-14
1004	chr1-19665652	36.0214	-3.23434	0.439635	-7.35687	1.88267e-13	4.28191e-11
1005	chr1-19665665	24.2148	-2.21835	0.511373	-4.33803	1.43769e-05	0.000385951
1006	chr1-19665669	31.5243	-2.10916	0.434731	-4.85165	1.2244e-06	4.45518e-05
1007	chr1-19665676	39.4676	-1.95934	0.356206	-5.50057	3.78574e-08	2.0773e-06
1008	chr1-19665769	60.6032	1.30701	0.234526	5.57297	2.50434e-08	1.43971e-06
1009	chr1-19679159	72.2274	-1.09253	0.207653	-5.26132	1.43022e-07	6.74794e-06
1010	chr1-19743606	50.2325	-1.49123	0.280625	-5.31397	1.07263e-07	5.21979e-06
1011	chr1-19948293	47.3778	1.48693	0.301876	4.92563	8.40878e-07	3.2027e-05
1012	chr1-20025597	42.5521	2.56684	0.367419	6.98613	2.82568e-12	4.62291e-10
1013	chr1-20025675	39.8413	-3.11663	0.404965	-7.69606	1.40328e-14	4.3579e-12
1014	chr1-20070390	59.5918	1.59951	0.243697	6.56351	5.25549e-11	6.14292e-09
1015	chr1-20090574	41.0729	2.69891	0.389528	6.92865	4.24862e-12	6.63127e-10
1016	chr1-20186122	50.663	1.82841	0.283142	6.45757	1.06395e-10	1.15262e-08
1017	chr1-20186126	64.9167	1.03796	0.236762	4.38398	1.16533e-05	0.000320757
1018	chr1-20186171	53.6772	1.22072	0.263856	4.62645	3.71988e-06	0.000117961
1019	chr1-20186179	30.3501	2.12919	0.45385	4.6914	2.71345e-06	8.92925e-05
1020	chr1-20219275	60.2536	1.55706	0.240013	6.48741	8.73253e-11	9.6686e-09
1021	chr1-20219318	45.2938	-2.43128	0.494883	-4.91283	8.97702e-07	3.38974e-05
1022	chr1-20343449	60.5086	-1.60245	0.240466	-6.66394	2.6658e-11	3.36483e-09
1023	chr1-20343460	57.3588	-1.69903	0.255339	-6.654	2.85226e-11	3.57332e-09
1024	chr1-20343478	34.1563	1.87631	0.405637	4.62558	3.73547e-06	0.000118403
1025	chr1-20343484	60.4548	1.00545	0.234637	4.28511	1.8265e-05	0.000475622
1026	chr1-20345573	33.2106	-3.8582	0.919801	-4.1946	2.73354e-05	0.000675163
1027	chr1-20366765	67.0701	1.1228	0.23422	4.79379	1.63663e-06	5.74569e-05
1028	chr1-20431807	59.2493	1.72124	0.267864	6.42581	1.31165e-10	1.38896e-08
1029	chr1-20448826	30.1789	-1.70465	0.433186	-3.93515	8.31448e-05	0.00176807
1030	chr1-20484160	48.2312	-1.36199	0.281655	-4.83567	1.327e-06	4.78552e-05
1031	chr1-20485231	13.1289	-7.17416	1.36848	-5.24244	1.58467e-07	7.38037e-06
1032	chr1-20485250	12.1214	-4.1209	1.02821	-4.00784	6.12776e-05	0.00135849
1033	chr1-20485254	15.7671	-3.66459	0.833678	-4.39569	1.10424e-05	0.000305948
1034	chr1-20485270	21.2409	-3.03772	0.640074	-4.7459	2.07586e-06	7.07321e-05
1035	chr1-20485273	13.2926	-7.19207	1.37265	-5.23957	1.60953e-07	7.48251e-06
1036	chr1-20485324	9.96102	-6.77592	1.46887	-4.613	3.96897e-06	0.000124916
1037	chr1-20487004	38.5332	-4.64303	0.563316	-8.24232	1.68909e-16	9.28189e-14
1038	chr1-20492047	58.1389	1.20232	0.244722	4.913	8.96949e-07	3.38744e-05
1039	chr1-20492052	55.4756	1.43864	0.254813	5.64585	1.64365e-08	9.95494e-07
1040	chr1-20552966	35.8021	2.00421	0.385635	5.19718	2.02337e-07	9.15465e-06
1041	chr1-20553135	10.7024	6.86727	1.42985	4.80278	1.56481e-06	5.52426e-05
1042	chr1-20553144	42.8621	3.35265	0.40104	8.35989	6.27759e-17	3.89338e-14
1043	chr1-20553895	56.4459	1.81968	0.259224	7.01973	2.22296e-12	3.743e-10
1044	chr1-20553904	65.0888	1.07655	0.228352	4.71444	2.42378e-06	8.09098e-05
1045	chr1-20553949	37.4897	-2.31884	0.379422	-6.11151	9.86936e-10	8.19885e-08
1046	chr1-20576066	59.1112	1.21823	0.255172	4.77414	1.80476e-06	6.2572e-05
1047	chr1-20581050	61.5584	1.66207	0.249629	6.65817	2.77265e-11	3.48463e-09
1048	chr1-20701057	64.9018	1.26115	0.226352	5.57161	2.52391e-08	1.44946e-06
1049	chr1-20717469	61.1792	-1.62332	0.240124	-6.76033	1.37674e-11	1.88338e-09
1050	chr1-20717487	43.004	-3.44157	0.404923	-8.49931	1.90713e-17	1.40308e-14
1051	chr1-20717495	38.6777	-3.50651	0.875839	-4.0036	6.23855e-05	0.0013797
1052	chr1-20717501	26.581	-8.19186	1.24481	-6.58081	4.67902e-11	5.52752e-09
1053	chr1-20717516	31.893	-5.98939	0.903392	-6.62989	3.35948e-11	4.13007e-09
1054	chr1-20717522	22.7537	-5.49304	0.959541	-5.72465	1.03646e-08	6.63228e-07
1055	chr1-20717531	21.9284	-7.91428	1.27034	-6.23004	4.66314e-10	4.22717e-08
1056	chr1-20717540	31.0629	-5.95065	0.90858	-6.54939	5.77713e-11	6.68862e-09
1057	chr1-20717543	20.2628	-7.80034	1.28626	-6.06435	1.32488e-09	1.06569e-07
1058	chr1-20717546	21.9249	-5.43827	0.96892	-5.61271	1.99182e-08	1.17725e-06
1059	chr1-20717565	13.6174	-4.73035	1.08898	-4.34382	1.40023e-05	0.00037707
1060	chr1-20717576	12.2892	-4.57635	1.11431	-4.10688	4.01044e-05	0.000940871
1061	chr1-20717579	30.3669	-2.67233	0.462805	-5.77421	7.73162e-09	5.11144e-07
1062	chr1-20717677	19.6064	-7.75277	1.30165	-5.9561	2.58334e-09	1.92925e-07
1063	chr1-21053909	56.1688	-1.16855	0.25374	-4.6053	4.11879e-06	0.00012901
1064	chr1-21289679	49.5547	-1.48944	0.289578	-5.14347	2.69706e-07	1.18001e-05
1065	chr1-21335174	60.281	1.14515	0.236336	4.84542	1.26344e-06	4.58092e-05
1066	chr1-21335180	56.9374	1.81153	0.261452	6.92871	4.24689e-12	6.62968e-10
1067	chr1-21358598	71.0885	-1.15039	0.216806	-5.30608	1.12005e-07	5.4292e-06
1068	chr1-21589635	58.4638	1.21401	0.239845	5.06162	4.1571e-07	1.72665e-05
1069	chr1-21590896	49.0353	1.50214	0.284926	5.27201	1.34935e-07	6.40755e-06
1070	chr1-21593758	57.4949	-1.04362	0.255577	-4.08339	4.43831e-05	0.00102764
1071	chr1-21597768	59.9738	-1.02378	0.249108	-4.10977	3.96048e-05	0.000930915
1072	chr1-21597780	64.775	-1.03447	0.219241	-4.71843	2.37669e-06	7.95358e-05
1073	chr1-21603732	64.6119	-1.23464	0.233775	-5.2813	1.28268e-07	6.12311e-06
1074	chr1-21603845	63.42	1.28612	0.229486	5.60435	2.09032e-08	1.22698e-06
1075	chr1-21614875	45.2296	1.61525	0.31024	5.20645	1.9249e-07	8.76014e-06
1076	chr1-21622544	59.4556	1.2486	0.249665	5.00109	5.70075e-07	2.27833e-05
1077	chr1-21622562	32.6875	1.63165	0.386279	4.22401	2.39996e-05	0.000603458
1078	chr1-21627030	50.1986	1.19217	0.273158	4.36438	1.27481e-05	0.000346842
1079	chr1-21634111	54.3522	-1.30643	0.25768	-5.06994	3.97937e-07	1.66149e-05
1080	chr1-21634169	59.9457	1.15204	0.237813	4.8443	1.27058e-06	4.60398e-05
1081	chr1-21664063	63.5784	1.13099	0.231547	4.8845	1.03694e-06	3.84925e-05
1082	chr1-21664148	53.844	1.10189	0.260095	4.23649	2.27036e-05	0.000575179
1083	chr1-21668374	50.3759	-1.262	0.297089	-4.24788	2.15803e-05	0.000550004
1084	chr1-21670650	58.143	1.03111	0.237268	4.34577	1.38789e-05	0.000374087
1085	chr1-21670707	55.6984	-1.48463	0.258769	-5.73728	9.62108e-09	6.20266e-07
1086	chr1-21814546	36.8747	-4.57687	0.573925	-7.97469	1.52766e-15	6.23415e-13
1087	chr1-21814558	27.4083	-4.30766	0.666964	-6.45861	1.05667e-10	1.14539e-08
1088	chr1-21814587	22.4173	-4.71177	1.14961	-4.09857	4.15702e-05	0.000971069
1089	chr1-21814786	59.1834	-1.51759	0.249744	-6.07659	1.22763e-09	9.9556e-08
1090	chr1-21814788	52.2118	-1.54264	0.28734	-5.36871	7.93025e-08	3.98368e-06
1091	chr1-21842894	59.1433	-1.01203	0.238415	-4.24482	2.18772e-05	0.000556746
1092	chr1-21962076	37.9669	-1.60508	0.390609	-4.10916	3.97098e-05	0.000932988
1093	chr1-22163237	34.632	2.46342	0.41475	5.93954	2.85827e-09	2.1111e-07
1094	chr1-22163245	63.2454	1.29915	0.225857	5.7521	8.81411e-09	5.73276e-07
1095	chr1-22185389	58.8141	-1.16754	0.244559	-4.77407	1.80543e-06	6.25905e-05
1096	chr1-22185395	44.4279	-1.5966	0.340761	-4.68539	2.79421e-06	9.16549e-05
1097	chr1-22198758	52.8285	1.59699	0.297963	5.35969	8.33646e-08	4.16614e-06
1098	chr1-22208780	48.2367	-1.59069	0.292046	-5.44671	5.13097e-08	2.71225e-06
1099	chr1-22236229	46.8253	2.72682	0.343162	7.94616	1.92375e-15	7.59984e-13
1100	chr1-22312514	62.93	1.03928	0.224469	4.62996	3.65737e-06	0.000116163
1101	chr1-22341968	44.047	2.21491	0.334115	6.62919	3.37542e-11	4.14696e-09
1102	chr1-22342338	46.3961	1.41937	0.291095	4.87596	1.08279e-06	3.99662e-05
1103	chr1-22351516	39.7935	1.36408	0.348023	3.9195	8.87329e-05	0.0018694
1104	chr1-22379906	53.3358	1.47296	0.277675	5.30462	1.12909e-07	5.46684e-06
1105	chr1-22403978	42.8373	-4.1344	0.722114	-5.72541	1.03185e-08	6.60702e-07
1106	chr1-22405526	55.2219	-1.92206	0.276861	-6.94233	3.85695e-12	6.08357e-10
1107	chr1-22451348	63.7886	-1.08591	0.224074	-4.84622	1.25837e-06	4.56481e-05
1108	chr1-22545450	67.0631	1.10657	0.215793	5.12792	2.92961e-07	1.2681e-05
1109	chr1-22563243	51.2265	-1.41023	0.280227	-5.03246	4.84227e-07	1.97623e-05
1110	chr1-22563348	31.0538	-3.33343	0.849901	-3.92214	8.77655e-05	0.00185254
1111	chr1-22563351	29.708	-2.847	0.486061	-5.8573	4.70452e-09	3.29313e-07
1112	chr1-22563361	16.1012	-3.6967	0.830664	-4.4503	8.57524e-06	0.000245022
1113	chr1-22565348	45.0137	2.75316	0.351857	7.82464	5.09131e-15	1.78154e-12
1114	chr1-22589225	40.4274	-1.41356	0.351607	-4.02028	5.81286e-05	0.00129739
1115	chr1-22589230	34.9976	-2.49524	0.423702	-5.88915	3.88197e-09	2.77816e-07
1116	chr1-22589235	46.7257	-1.17685	0.291521	-4.03691	5.41587e-05	0.00122038
1117	chr1-22593622	60.6503	-1.26857	0.232973	-5.44514	5.17637e-08	2.73303e-06
1118	chr1-22597700	45.8968	-1.18771	0.304417	-3.90159	9.55625e-05	0.00199358
1119	chr1-22599008	56.3462	-1.37842	0.27216	-5.06475	4.08929e-07	1.70127e-05
1120	chr1-22602474	53.3958	-1.9675	0.285244	-6.89761	5.28841e-12	8.04712e-10
1121	chr1-22602502	51.2617	-2.4198	0.299366	-8.0831	6.31417e-16	2.90733e-13
1122	chr1-22602519	60.8598	-1.90167	0.24776	-7.67545	1.64837e-14	5.00757e-12
1123	chr1-22618202	69.8602	1.16037	0.211371	5.48976	4.02484e-08	2.19225e-06
1124	chr1-22650496	66.4042	1.15239	0.223335	5.1599	2.47077e-07	1.09327e-05
1125	chr1-22661058	59.4994	-1.44598	0.259361	-5.57517	2.47294e-08	1.42392e-06
1126	chr1-22676217	65.7226	1.28703	0.220625	5.83357	5.42532e-09	3.73867e-07
1127	chr1-22684597	69.367	1.14528	0.208649	5.48905	4.041e-08	2.19964e-06
1128	chr1-22711729	8.97791	-6.62582	1.49783	-4.42362	9.70593e-06	0.000273048
1129	chr1-22714090	69.8634	1.1284	0.208164	5.42074	5.93518e-08	3.08689e-06
1130	chr1-22733805	53.3764	-1.60919	0.267618	-6.01302	1.821e-09	1.41349e-07
1131	chr1-22849944	47.9299	-2.13365	0.30878	-6.90991	4.84945e-12	7.44181e-10
1132	chr1-22870689	51.1574	2.01679	0.311233	6.48001	9.17194e-11	1.01016e-08
1133	chr1-22929376	54.0066	1.17057	0.258432	4.5295	5.91223e-06	0.000177134
1134	chr1-22930778	54.9287	-2.87508	0.30637	-9.38433	6.33158e-21	1.8959e-17
1135	chr1-22930808	52.4997	1.39666	0.284052	4.9169	8.7925e-07	3.32822e-05
1136	chr1-22953713	71.1973	1.01308	0.211285	4.79487	1.62783e-06	5.71927e-05
1137	chr1-23218504	55.1708	1.27628	0.27547	4.63311	3.60215e-06	0.00011466
1138	chr1-23378221	57.3855	-1.88997	0.272506	-6.9355	4.0478e-12	6.34734e-10
1139	chr1-23394794	31.5177	1.72794	0.44283	3.90203	9.53897e-05	0.00199072
1140	chr1-23394830	42.9095	1.75582	0.324178	5.41623	6.08683e-08	3.15772e-06
1141	chr1-23394851	40.5787	2.267	0.391493	5.79066	7.01084e-09	4.69331e-07
1142	chr1-23494037	63.5741	1.38396	0.233741	5.92092	3.20137e-09	2.33806e-07
1143	chr1-23569124	50.3514	1.65589	0.299263	5.53322	3.14396e-08	1.76144e-06
1144	chr1-23584935	65.8843	1.32769	0.222345	5.97132	2.35338e-09	1.77457e-07
1145	chr1-23626940	60.9191	1.47582	0.252169	5.85249	4.84264e-09	3.37724e-07
1146	chr1-23838182	57.8003	1.35004	0.264732	5.09964	3.40295e-07	1.44743e-05
1147	chr1-23853319	59.5225	-1.74651	0.374056	-4.66912	3.02498e-06	9.82132e-05
1148	chr1-24132426	63.9139	1.30185	0.227378	5.72552	1.03118e-08	6.60316e-07
1149	chr1-24300723	53.1435	1.86234	0.274685	6.7799	1.2026e-11	1.66649e-09
1150	chr1-24321793	56.8004	1.39896	0.248336	5.63331	1.76781e-08	1.06058e-06
1151	chr1-24354095	48.6684	2.28037	0.558845	4.08051	4.49378e-05	0.00103836
1152	chr1-24421897	54.6818	-1.13215	0.257431	-4.39787	1.09316e-05	0.00030321
1153	chr1-24556223	31.1709	-1.85392	0.419135	-4.42322	9.72409e-06	0.000273509
1154	chr1-24716879	60.6689	-1.30661	0.249286	-5.24139	1.59369e-07	7.41909e-06
1155	chr1-24861154	66.5964	-1.04468	0.219398	-4.76157	1.92094e-06	6.60736e-05
1156	chr1-24981897	58.3547	-1.66355	0.249917	-6.6564	2.80618e-11	3.52076e-09
1157	chr1-25006896	60.6598	-1.34538	0.243976	-5.51441	3.49958e-08	1.93626e-06
1158	chr1-25006926	49.9134	-1.87301	0.318143	-5.8873	3.92549e-09	2.80631e-07
1159	chr1-25022534	58.948	1.34949	0.242014	5.57609	2.45978e-08	1.41739e-06
1160	chr1-25025335	37.1967	-3.81233	0.491123	-7.76248	8.32823e-15	2.7293e-12
1161	chr1-25111048	57.7944	1.49649	0.269532	5.55218	2.82132e-08	1.59993e-06
1162	chr1-25136040	59.9387	1.26537	0.242234	5.22377	1.75321e-07	8.07229e-06
1163	chr1-25136049	36.2942	2.15781	0.379477	5.68626	1.29854e-08	8.07918e-07
1164	chr1-25146831	53.1969	1.15879	0.289345	4.00488	6.20502e-05	0.00137313
1165	chr1-25152821	60.4127	1.62581	0.251071	6.47551	9.44932e-11	1.03876e-08
1166	chr1-25186336	56.326	1.11657	0.245853	4.54161	5.58258e-06	0.000168434
1167	chr1-25195927	54.487	1.51505	0.266884	5.67681	1.37234e-08	8.48164e-07
1168	chr1-25239268	43.4165	-1.22415	0.300414	-4.07488	4.60376e-05	0.00106059
1169	chr1-25384788	57.1241	1.43205	0.259728	5.51366	3.51446e-08	1.94308e-06
1170	chr1-25531131	62.5822	1.27796	0.229251	5.5745	2.48245e-08	1.42853e-06
1171	chr1-25544333	19.612	-7.75313	1.29416	-5.99086	2.08735e-09	1.59405e-07
1172	chr1-25544365	13.8	-7.24604	1.42496	-5.08508	3.67472e-07	1.5488e-05
1173	chr1-25544373	13.466	-7.2107	1.38865	-5.19259	2.07394e-07	9.35816e-06
1174	chr1-25617968	48.8672	-1.1083	0.282522	-3.92287	8.74989e-05	0.00184791
1175	chr1-25875004	44.117	-1.95179	0.323327	-6.03657	1.57426e-09	1.2431e-07
1176	chr1-25875831	46.096	-1.81335	0.322137	-5.62912	1.81132e-08	1.08364e-06
1177	chr1-25875838	36.9647	-1.58889	0.377746	-4.20624	2.59654e-05	0.000645841
1178	chr1-25875845	34.815	-1.76728	0.389892	-4.53275	5.82208e-06	0.000174741
1179	chr1-25875860	43.282	-1.8847	0.326065	-5.78013	7.46415e-09	4.95797e-07
1180	chr1-25921623	54.4927	1.25228	0.269064	4.65422	3.25209e-06	0.00010472
1181	chr1-25923297	55.5137	1.08544	0.262716	4.13161	3.60232e-05	0.000857558
1182	chr1-26016120	62.8351	-1.59183	0.243804	-6.52914	6.61472e-11	7.57256e-09
1183	chr1-26045911	51.8969	-1.65326	0.281018	-5.88311	4.02631e-09	2.87004e-07
1184	chr1-26046091	25.3981	-3.11027	0.556229	-5.59171	2.24842e-08	1.30892e-06
1185	chr1-26322040	10.0387	6.77495	1.48886	4.55044	5.35335e-06	0.000162388
1186	chr1-26333424	58.326	-1.24631	0.24865	-5.01229	5.37868e-07	2.16694e-05
1187	chr1-26336925	43.4468	-1.76343	0.321871	-5.47867	4.28541e-08	2.31559e-06
1188	chr1-26336928	42.7862	-1.89624	0.325111	-5.83257	5.45785e-09	3.75778e-07
1189	chr1-26336937	54.3644	-1.52784	0.270969	-5.63845	1.71588e-08	1.03293e-06
1190	chr1-26336961	32.8358	-2.18226	0.437918	-4.98325	6.25259e-07	2.46949e-05
1191	chr1-26336976	33.9838	-1.68321	0.393844	-4.27379	1.9218e-05	0.000497147
1192	chr1-26356541	55.526	-1.41322	0.258965	-5.45718	4.8376e-08	2.57674e-06
1193	chr1-26367647	35.0083	-2.34268	0.395792	-5.91897	3.23955e-09	2.36228e-07
1194	chr1-26380053	55.0121	-1.24684	0.270853	-4.60337	4.15715e-06	0.00013003
1195	chr1-26408218	64.4296	1.00457	0.22146	4.5361	5.73034e-06	0.000172394
1196	chr1-26410192	46.9226	-1.67311	0.316387	-5.28817	1.23545e-07	5.92202e-06
1197	chr1-26424335	33.183	1.70022	0.432227	3.93362	8.36773e-05	0.00177811
1198	chr1-26431508	50.4143	-1.94774	0.29198	-6.67082	2.54377e-11	3.22944e-09
1199	chr1-26494341	45.324	-3.38733	0.387497	-8.74156	2.29906e-18	2.24625e-15
1200	chr1-26505333	65.9496	-1.24158	0.223122	-5.56459	2.62776e-08	1.50233e-06
1201	chr1-26539860	61.9375	1.23751	0.239663	5.16354	2.42329e-07	1.07433e-05
1202	chr1-26555478	65.7257	1.23462	0.230137	5.36474	8.10679e-08	4.06346e-06
1203	chr1-26659406	57.4921	-1.1582	0.242239	-4.78123	1.74222e-06	6.07103e-05
1204	chr1-26952147	53.2907	1.86828	0.296904	6.29255	3.12286e-10	2.97578e-08
1205	chr1-26959746	58.7432	1.99289	0.256217	7.77812	7.36109e-15	2.45169e-12
1206	chr1-26960145	43.2466	1.73901	0.347527	5.00397	5.61608e-07	2.25004e-05
1207	chr1-26960182	53.8659	-1.28766	0.293976	-4.38015	1.18595e-05	0.000325843
1208	chr1-26960186	64.9535	-1.15807	0.223293	-5.18634	2.14472e-07	9.64614e-06
1209	chr1-26960309	37.432	2.93858	0.404952	7.25662	3.96888e-13	8.21226e-11
1210	chr1-26960370	43.2601	1.22623	0.313255	3.91447	9.0602e-05	0.00190365
1211	chr1-26960518	54.8844	-1.6617	0.268716	-6.18385	6.25578e-10	5.48739e-08
1212	chr1-26960536	59.3818	-2.02706	0.270301	-7.49926	6.41778e-14	1.66323e-11
1213	chr1-26960538	56.7333	-2.18704	0.27961	-7.82175	5.20939e-15	1.82082e-12
1214	chr1-26960544	60.5217	-1.75409	0.248993	-7.04474	1.85803e-12	3.20075e-10
1215	chr1-26960548	41.806	-2.29297	0.354334	-6.47122	9.72155e-11	1.06371e-08
1216	chr1-26960556	46.2856	-2.27875	0.324686	-7.01831	2.24572e-12	3.77523e-10
1217	chr1-26960561	37.8321	-2.28871	0.399817	-5.72438	1.03809e-08	6.64156e-07
1218	chr1-26989562	59.7277	2.15268	0.261349	8.2368	1.76872e-16	9.64811e-14
1219	chr1-27012654	39.4588	-1.71279	0.342945	-4.99434	5.9037e-07	2.34836e-05
1220	chr1-27013811	56.3781	-2.0122	0.445365	-4.51809	6.24002e-06	0.000185684
1221	chr1-27041054	57.4801	1.1014	0.242778	4.53664	5.71589e-06	0.000171998
1222	chr1-27089422	63.239	1.4691	0.231202	6.3542	2.09509e-10	2.09419e-08
1223	chr1-27100193	57.4545	1.38031	0.250932	5.50073	3.78224e-08	2.07587e-06
1224	chr1-27173614	60.9723	-1.09559	0.23943	-4.57584	4.74304e-06	0.000145947
1225	chr1-27350952	65.4366	-1.02315	0.216093	-4.73476	2.19316e-06	7.41939e-05
1226	chr1-27356992	52.5153	1.1757	0.267243	4.39935	1.08575e-05	0.000301351
1227	chr1-27362894	52.5198	-1.15078	0.293202	-3.92489	8.67706e-05	0.00183451
1228	chr1-27383323	43.4203	-1.38424	0.349417	-3.96157	7.44589e-05	0.00160538
1229	chr1-27397714	62.394	1.60359	0.236891	6.76934	1.29368e-11	1.78065e-09
1230	chr1-27397724	58.9419	1.36976	0.254019	5.39235	6.95411e-08	3.55428e-06
1231	chr1-27599461	56.164	1.09059	0.258046	4.22636	2.37506e-05	0.000598046
1232	chr1-27615185	49.581	-1.77651	0.284215	-6.25056	4.08978e-10	3.76809e-08
1233	chr1-27615216	46.4242	-1.56969	0.306404	-5.12294	3.00804e-07	1.29813e-05
1234	chr1-27615268	40.4516	-1.44356	0.347311	-4.15639	3.2331e-05	0.000780731
1235	chr1-27615273	65.9521	-1.17305	0.221903	-5.2863	1.24817e-07	5.97507e-06
1236	chr1-27634429	29.6845	3.15822	0.509444	6.19933	5.67034e-10	5.0264e-08
1237	chr1-27634445	29.8635	2.2627	0.449345	5.03554	4.76504e-07	1.94792e-05
1238	chr1-27634504	44.2244	1.844	0.338774	5.44317	5.23409e-08	2.75916e-06
1239	chr1-27854484	32.3603	-2.71253	0.434365	-6.24481	4.24325e-10	3.8927e-08
1240	chr1-28235488	41.5884	1.54233	0.373326	4.13133	3.60665e-05	0.000858347
1241	chr1-28235561	54.9722	1.5326	0.256631	5.97199	2.34377e-09	1.76818e-07
1242	chr1-28511807	18.9155	-2.84925	0.695699	-4.09552	4.21218e-05	0.000982319
1243	chr1-28583632	38.5364	-5.84492	0.778692	-7.50608	6.09252e-14	1.59165e-11
1244	chr1-28583646	34.8426	-2.71273	0.425803	-6.37085	1.87979e-10	1.90641e-08
1245	chr1-28583657	46.1484	-3.55295	0.395914	-8.97404	2.85845e-19	3.98687e-16
1246	chr1-28583662	36.5319	-4.40411	0.554471	-7.9429	1.97504e-15	7.7666e-13
1247	chr1-28583692	29.2179	-4.06535	0.60397	-6.73106	1.68436e-11	2.24318e-09
1248	chr1-28583700	42.6711	-3.92386	1.00052	-3.92181	8.78859e-05	0.00185454
1249	chr1-28583702	48.1325	-3.23831	0.364066	-8.89486	5.84926e-19	7.27466e-16
1250	chr1-28813320	59.1377	1.03047	0.25941	3.97236	7.1165e-05	0.00154394
1251	chr1-28814576	66.4269	-1.0069	0.230357	-4.37105	1.23653e-05	0.000337844
1252	chr1-28815696	47.244	-1.36994	0.291574	-4.69843	2.62172e-06	8.66714e-05
1253	chr1-28849280	57.6112	1.60041	0.252149	6.34707	2.19461e-10	2.18053e-08
1254	chr1-28865609	32.3339	-1.9215	0.41135	-4.67121	2.99424e-06	9.734e-05
1255	chr1-28870767	58.2013	-1.70312	0.255116	-6.67587	2.45768e-11	3.13283e-09
1256	chr1-29122194	57.0361	-1.55279	0.2643	-5.87511	4.22555e-09	2.99599e-07
1257	chr1-29122201	44.7744	-1.75856	0.323195	-5.44117	5.29306e-08	2.78759e-06
1258	chr1-29122205	70.0893	-1.20061	0.207508	-5.78585	7.21479e-09	4.81069e-07
1259	chr1-29122219	61.3351	-1.56584	0.24364	-6.42688	1.30247e-10	1.38079e-08
1260	chr1-29122221	59.1904	-1.66772	0.259537	-6.42575	1.31223e-10	1.38941e-08
1261	chr1-29122261	63.6506	-1.51824	0.233826	-6.49301	8.41362e-11	9.35517e-09
1262	chr1-29122265	45.6291	-2.60967	0.343577	-7.5956	3.06374e-14	8.66351e-12
1263	chr1-29122276	47.9496	-2.45126	0.318452	-7.69743	1.38834e-14	4.31665e-12
1264	chr1-29122290	56.0536	-2.08284	0.280216	-7.43298	1.06177e-13	2.58494e-11
1265	chr1-29122296	59.7068	-2.14107	0.269785	-7.93622	2.08439e-15	8.15225e-13
1266	chr1-29122300	44.1391	-2.6424	0.359401	-7.35222	1.94942e-13	4.41664e-11
1267	chr1-29122315	53.4201	-2.357	0.529678	-4.44988	8.59191e-06	0.000245416
1268	chr1-29122324	52.7617	-2.61337	0.310309	-8.42184	3.70615e-17	2.4784e-14
1269	chr1-29122328	53.4257	-2.67194	0.311423	-8.57978	9.50512e-18	7.67123e-15
1270	chr1-29122366	53.5953	-2.67778	0.459695	-5.82513	5.70696e-09	3.91154e-07
1271	chr1-29122373	52.267	-2.67368	0.315914	-8.46331	2.59894e-17	1.84422e-14
1272	chr1-29122386	51.7613	-2.58189	0.542085	-4.7629	1.90834e-06	6.56931e-05
1273	chr1-29122392	49.6214	-2.70695	0.609774	-4.43928	9.02623e-06	0.000256211
1274	chr1-29122413	58.3698	-1.84899	0.276541	-6.68613	2.2915e-11	2.94335e-09
1275	chr1-29122437	61.6866	-1.85735	0.243951	-7.61364	2.66491e-14	7.64377e-12
1276	chr1-29122441	58.2226	-2.29028	0.270169	-8.47719	2.30705e-17	1.65711e-14
1277	chr1-29122446	61.1686	-1.58156	0.237594	-6.65659	2.80262e-11	3.51769e-09
1278	chr1-29122463	62.6734	-1.75409	0.237418	-7.38818	1.48847e-13	3.48743e-11
1279	chr1-29122681	59.7196	-2.33428	0.279109	-8.36332	6.09776e-17	3.78935e-14
1280	chr1-29122704	57.56	-2.18483	0.27034	-8.0818	6.38199e-16	2.93281e-13
1281	chr1-29122707	46.9681	-2.98346	0.359842	-8.29104	1.1226e-16	6.46685e-14
1282	chr1-29122718	52.7677	-2.57618	0.30188	-8.53377	1.41651e-17	1.08368e-14
1283	chr1-29122728	62.3397	-1.76604	0.244946	-7.20992	5.59837e-13	1.11379e-10
1284	chr1-29122750	56.7442	-2.45913	0.281386	-8.73935	2.34451e-18	2.28197e-15
1285	chr1-29122753	56.2527	-2.68335	0.293411	-9.14539	5.94129e-20	1.13356e-16
1286	chr1-29122770	56.2353	-2.31881	0.284805	-8.14174	3.89647e-16	1.90217e-13
1287	chr1-29122779	57.3984	-2.23613	0.274928	-8.13349	4.17097e-16	2.02148e-13
1288	chr1-29122783	47.9708	-3.23282	0.357871	-9.03349	1.66286e-19	2.56306e-16
1289	chr1-29122792	50.9572	-3.06589	0.332502	-9.22065	2.95297e-20	6.40822e-17
1290	chr1-29122799	48.4538	-2.75283	0.33045	-8.33056	8.04602e-17	4.83084e-14
1291	chr1-29122806	55.7549	-2.5275	0.453203	-5.57697	2.44739e-08	1.41111e-06
1292	chr1-29122821	56.2592	-2.75707	0.30724	-8.97366	2.86811e-19	3.98886e-16
1293	chr1-29122829	58.3989	-2.38384	0.273157	-8.72701	2.61504e-18	2.50125e-15
1294	chr1-29122834	49.9698	-3.47667	0.367329	-9.46474	2.94279e-21	1.14335e-17
1295	chr1-29122841	47.6658	-4.29781	0.461208	-9.3186	1.17887e-20	2.95574e-17
1296	chr1-29122846	51.1304	-3.45147	0.359015	-9.6137	6.99851e-22	4.17509e-18
1297	chr1-29122865	49.797	-3.18222	0.34587	-9.20063	3.55871e-20	7.41907e-17
1298	chr1-29122876	53.6112	-3.0997	0.325208	-9.53141	1.5516e-21	7.04762e-18
1299	chr1-29122878	57.4115	-2.64645	0.285215	-9.27878	1.71438e-20	4.02002e-17
1300	chr1-29122889	55.4327	-2.97367	0.308591	-9.63626	5.62006e-22	3.57441e-18
1301	chr1-29122908	52.0875	-2.21638	0.298457	-7.42612	1.11827e-13	2.705e-11
1302	chr1-29123217	55.0849	-2.47415	0.286886	-8.62413	6.45836e-18	5.47244e-15
1303	chr1-29123228	50.9623	-3.21882	0.35061	-9.18062	4.2861e-20	8.72277e-17
1304	chr1-29123230	49.7874	-2.93268	0.330364	-8.87712	6.86129e-19	8.31338e-16
1305	chr1-29123262	42.1682	-3.81194	0.896083	-4.254	2.09987e-05	0.000537255
1306	chr1-29123276	52.4444	-3.26536	0.351732	-9.28368	1.63728e-20	3.90714e-17
1307	chr1-29123289	43.0155	-5.4093	1.27784	-4.23315	2.30436e-05	0.000582436
1308	chr1-29123295	37.3473	-3.14703	0.428149	-7.35032	1.97731e-13	4.4712e-11
1309	chr1-29123304	50.7935	-3.16131	0.348622	-9.068	1.21221e-19	1.9694e-16
1310	chr1-29123322	28.5788	-8.29638	1.24096	-6.68547	2.30178e-11	2.95534e-09
1311	chr1-29123325	34.7045	-3.81176	0.515506	-7.39421	1.42255e-13	3.34934e-11
1312	chr1-29123446	42.3253	-2.91943	0.374347	-7.79874	6.25294e-15	2.13634e-12
1313	chr1-29123454	47.7784	-2.6445	0.334538	-7.90494	2.68066e-15	1.0179e-12
1314	chr1-29123461	48.609	-2.4748	0.321717	-7.6925	1.44293e-14	4.46571e-12
1315	chr1-29123480	43.6476	-2.8139	0.375982	-7.48414	7.20185e-14	1.84356e-11
1316	chr1-29396334	60.2815	1.2011	0.239291	5.01943	5.18261e-07	2.09747e-05
1317	chr1-29555491	53.2047	-1.57908	0.271438	-5.81747	5.97438e-09	4.07493e-07
1318	chr1-29810468	61.6047	1.1351	0.237734	4.77465	1.80017e-06	6.24359e-05
1319	chr1-30086159	17.7546	-3.45659	0.748369	-4.61883	3.85916e-06	0.000121884
1320	chr1-30086267	22.0846	-3.34679	0.657803	-5.08784	3.62174e-07	1.52991e-05
1321	chr1-30247475	63.9249	1.08962	0.221009	4.93022	8.21384e-07	3.13824e-05
1322	chr1-30247494	51.2924	2.70676	0.319134	8.48159	2.22131e-17	1.60657e-14
1323	chr1-30330477	56.8499	-1.52525	0.259341	-5.88124	4.07192e-09	2.89821e-07
1324	chr1-30661539	41.9412	1.49783	0.331842	4.51369	6.37089e-06	0.000188974
1325	chr1-30661552	68.0558	1.05655	0.220448	4.79272	1.64535e-06	5.77328e-05
1326	chr1-30685569	35.6474	1.87323	0.377457	4.96276	6.94971e-07	2.70662e-05
1327	chr1-30685595	28.1887	3.59121	0.570111	6.29915	2.9929e-10	2.8653e-08
1328	chr1-30739277	59.3525	-1.76299	0.25983	-6.78517	1.15953e-11	1.61611e-09
1329	chr1-30786754	53.0012	1.39258	0.276878	5.02959	4.91517e-07	2.00177e-05
1330	chr1-30786792	38.9454	1.81111	0.347315	5.2146	1.84214e-07	8.437e-06
1331	chr1-30829614	52.9834	1.5315	0.285066	5.37242	7.76883e-08	3.9143e-06
1332	chr1-30908037	12.7959	-5.24129	1.24642	-4.20508	2.60987e-05	0.000648659
1333	chr1-30908054	25.0816	-4.17313	0.686465	-6.07916	1.20812e-09	9.81606e-08
1334	chr1-31163201	52.1978	-1.28946	0.273466	-4.71525	2.41419e-06	8.06356e-05
1335	chr1-31181766	9.30067	-6.67691	1.4764	-4.52241	6.11382e-06	0.00018239
1336	chr1-31189211	62.4717	-1.23642	0.231363	-5.34408	9.0876e-08	4.50394e-06
1337	chr1-31373098	21.4385	2.926	0.606887	4.82133	1.42607e-06	5.09802e-05
1338	chr1-31413045	35.9869	-1.86645	0.394659	-4.72928	2.25317e-06	7.59363e-05
1339	chr1-31542137	50.7881	2.61168	0.325679	8.01917	1.06466e-15	4.57505e-13
1340	chr1-31617134	63.7453	1.15375	0.244988	4.70939	2.48457e-06	8.27335e-05
1341	chr1-31668831	54.1381	1.57266	0.270564	5.81252	6.15402e-09	4.18258e-07
1342	chr1-31684597	53.2411	-1.90711	0.480456	-3.96937	7.20627e-05	0.00156133
1343	chr1-31684600	65.3074	-1.39891	0.228244	-6.12902	8.84226e-10	7.44893e-08
1344	chr1-31684674	39.3006	-1.98897	0.388501	-5.11959	3.06199e-07	1.31847e-05
1345	chr1-31691419	55.2955	1.70796	0.269219	6.34414	2.23668e-10	2.21788e-08
1346	chr1-31691460	55.4601	1.64254	0.267248	6.14611	7.9405e-10	6.76503e-08
1347	chr1-31697267	56.719	-1.97026	0.264069	-7.46114	8.57764e-14	2.14322e-11
1348	chr1-31702198	63.5831	1.11332	0.231802	4.80288	1.56399e-06	5.52202e-05
1349	chr1-31728309	55.9952	1.04547	0.250298	4.17689	2.95517e-05	0.00072213
1350	chr1-31742841	58.2627	1.73544	0.255122	6.80239	1.02897e-11	1.4555e-09
1351	chr1-31752090	55.6665	1.01361	0.252641	4.01204	6.01961e-05	0.00133754
1352	chr1-31772848	61.1396	-1.15553	0.231218	-4.99758	5.8053e-07	2.31402e-05
1353	chr1-31772850	59.1736	-1.45503	0.24829	-5.86022	4.62258e-09	3.24374e-07
1354	chr1-31778712	63.147	-1.42559	0.236421	-6.02989	1.6407e-09	1.2881e-07
1355	chr1-32240940	7.31075	-6.32954	1.56252	-4.05085	5.10329e-05	0.00115883
1356	chr1-32240951	12.8009	-7.13763	1.40572	-5.07757	3.82302e-07	1.60441e-05
1357	chr1-32240955	37.1986	-4.15531	0.524485	-7.92264	2.32527e-15	8.9786e-13
1358	chr1-32240957	47.6455	-3.60297	0.396841	-9.07911	1.09462e-19	1.81625e-16
1359	chr1-32241611	52.5592	-1.4149	0.28252	-5.00814	5.49587e-07	2.20828e-05
1360	chr1-32514280	54.714	-1.80262	0.266861	-6.75491	1.42922e-11	1.94471e-09
1361	chr1-32653808	54.8932	-2.27791	0.464948	-4.89926	9.61961e-07	3.60309e-05
1362	chr1-32653850	54.7423	-2.24166	0.278644	-8.04488	8.63293e-16	3.80898e-13
1363	chr1-32766098	64.2067	1.61797	0.240657	6.72313	1.7786e-11	2.35004e-09
1364	chr1-32878546	24.2528	2.83018	0.611492	4.62832	3.68648e-06	0.000116985
1365	chr1-32882466	44.7519	-1.44423	0.311882	-4.63068	3.64473e-06	0.000115816
1366	chr1-32886904	44.8321	3.98781	0.438589	9.09236	9.69082e-20	1.6652e-16
1367	chr1-32889272	37.8084	1.61492	0.351618	4.59282	4.37288e-06	0.0001359
1368	chr1-32891102	37.9641	1.79853	0.381411	4.71547	2.41156e-06	8.0565e-05
1369	chr1-32891202	51.9502	2.53585	0.319427	7.93875	2.04226e-15	8.00749e-13
1370	chr1-32911596	39.308	-2.14512	0.35764	-5.99798	1.99793e-09	1.53523e-07
1371	chr1-33050862	51.5682	-1.82259	0.278072	-6.5544	5.58672e-11	6.49375e-09
1372	chr1-33052852	38.0319	-3.74607	0.826848	-4.53054	5.88342e-06	0.000176412
1373	chr1-33052873	65.1334	-1.37575	0.229932	-5.98329	2.18679e-09	1.66135e-07
1374	chr1-33052878	58.5307	-1.80637	0.263846	-6.84631	7.57801e-12	1.1126e-09
1375	chr1-33052882	60.8248	-1.38973	0.246191	-5.64492	1.65255e-08	1.00005e-06
1376	chr1-33059538	57.6766	-1.53186	0.26492	-5.78236	7.3662e-09	4.90157e-07
1377	chr1-33440546	35.8516	-3.15278	0.43138	-7.30858	2.69977e-13	5.8705e-11
1378	chr1-33527224	64.8745	1.50038	0.229379	6.54104	6.10921e-11	7.03843e-09
1379	chr1-33600882	38.2749	2.63107	0.42248	6.22768	4.73379e-10	4.28213e-08
1380	chr1-33617575	51.5417	-1.30834	0.275109	-4.75574	1.97724e-06	6.78018e-05
1381	chr1-33625066	59.1133	1.37526	0.239427	5.74394	9.25011e-09	5.98652e-07
1382	chr1-33625143	62.1067	1.20607	0.251287	4.79956	1.59015e-06	5.60341e-05
1383	chr1-33633727	53.1186	2.36416	0.30462	7.76099	8.42675e-15	2.75873e-12
1384	chr1-33692957	36.6391	-1.71245	0.36614	-4.67704	2.91049e-06	9.49702e-05
1385	chr1-33959524	54.8343	1.12013	0.256618	4.36499	1.27131e-05	0.00034604
1386	chr1-33959556	55.863	-1.74329	0.272515	-6.39704	1.58421e-10	1.64062e-08
1387	chr1-34000466	54.9098	-2.18688	0.542814	-4.02878	5.60675e-05	0.00125716
1388	chr1-34090176	37.1709	-2.59743	0.388605	-6.68399	2.32527e-11	2.97981e-09
1389	chr1-34164012	64.3005	-1.38673	0.231725	-5.98437	2.17225e-09	1.6519e-07
1390	chr1-34164554	47.1716	2.52692	0.540512	4.67504	2.93891e-06	9.57899e-05
1391	chr1-34165054	58.4247	1.60598	0.383134	4.19169	2.76879e-05	0.00068285
1392	chr1-34165063	67.0264	1.41629	0.340928	4.15423	3.2639e-05	0.000787199
1393	chr1-34166618	58.4382	1.69486	0.253315	6.6907	2.22108e-11	2.86503e-09
1394	chr1-34177184	64.779	-1.1019	0.22388	-4.92182	8.5744e-07	3.25641e-05
1395	chr1-34327281	44.9134	-1.4512	0.314404	-4.6157	3.91766e-06	0.000123495
1396	chr1-34381688	9.22649	6.6531	1.47277	4.51741	6.26016e-06	0.000186195
1397	chr1-34759665	39.1122	-1.5011	0.351169	-4.27457	1.91506e-05	0.00049554
1398	chr1-34779627	63.7838	-1.06873	0.220989	-4.83611	1.32406e-06	4.77586e-05
1399	chr1-34781300	40.3981	2.77531	0.383485	7.23708	4.58436e-13	9.32572e-11
1400	chr1-34781308	43.7155	2.47968	0.34267	7.23636	4.60889e-13	9.36751e-11
1401	chr1-34781311	51.1415	2.29851	0.295572	7.77648	7.45689e-15	2.47833e-12
1402	chr1-34781345	42.4339	1.34897	0.316211	4.26605	1.98963e-05	0.000512299
1403	chr1-34781349	40.2727	1.76878	0.337901	5.23461	1.65335e-07	7.66532e-06
1404	chr1-34781361	48.3753	1.30271	0.294549	4.42273	9.74598e-06	0.000274076
1405	chr1-34781363	60.4115	1.71278	0.243486	7.03441	2.00102e-12	3.41083e-10
1406	chr1-34781370	65.2239	1.34307	0.224614	5.97947	2.23862e-09	1.69565e-07
1407	chr1-34781710	58.9534	1.34951	0.245683	5.49288	3.95439e-08	2.15788e-06
1408	chr1-34784888	67.4327	-1.10359	0.220698	-5.00044	5.71985e-07	2.28509e-05
1409	chr1-34784890	62.4746	-1.29138	0.23263	-5.55122	2.83676e-08	1.60694e-06
1410	chr1-34793054	56.7518	2.23038	0.52384	4.25775	2.06498e-05	0.000529177
1411	chr1-34903843	60.5825	1.48563	0.358139	4.1482	3.35103e-05	0.000805691
1412	chr1-34929580	7.31337	-6.33001	1.57796	-4.01151	6.03325e-05	0.00134001
1413	chr1-34930642	37.2722	2.58771	0.398793	6.48885	8.64941e-11	9.58786e-09
1414	chr1-34930645	44.0407	2.57895	0.351251	7.34218	2.10147e-13	4.7168e-11
1415	chr1-34930711	55.6589	1.21228	0.252654	4.7982	1.60095e-06	5.63685e-05
1416	chr1-35058271	63.619	-1.01231	0.221936	-4.56128	5.08438e-06	0.000155114
1417	chr1-35058316	60.0271	-1.85286	0.252435	-7.33994	2.13689e-13	4.78487e-11
1418	chr1-35120804	67.701	1.32945	0.217345	6.11676	9.54961e-10	7.96913e-08
1419	chr1-35120806	57.9576	1.33604	0.249197	5.36137	8.25935e-08	4.13112e-06
1420	chr1-35663623	65.2753	-1.06737	0.219556	-4.86149	1.16508e-06	4.26325e-05
1421	chr1-35699997	63.645	-1.38416	0.235968	-5.86589	4.46726e-09	3.14696e-07
1422	chr1-35869382	69.5923	-1.16976	0.208956	-5.59812	2.16683e-08	1.26636e-06
1423	chr1-35869404	46.907	-1.30555	0.295485	-4.41833	9.94667e-06	0.000279027
1424	chr1-35869436	61.9854	-1.33144	0.23556	-5.65225	1.58361e-08	9.62728e-07
1425	chr1-35869440	67.6172	-1.25819	0.231734	-5.42946	5.65239e-08	2.95614e-06
1426	chr1-35869475	63.6551	-1.61762	0.245754	-6.58226	4.63335e-11	5.47838e-09
1427	chr1-35869531	64.3307	-1.78174	0.2413	-7.38393	1.53682e-13	3.58197e-11
1428	chr1-35869558	64.3168	-1.57778	0.247725	-6.36911	1.90128e-10	1.9253e-08
1429	chr1-35869570	65.8028	-1.52561	0.233771	-6.52608	6.7512e-11	7.71003e-09
1430	chr1-35869592	63.3287	-1.64808	0.23463	-7.02416	2.1536e-12	3.64252e-10
1431	chr1-35869635	63.4989	-1.69437	0.235548	-7.1933	6.32428e-13	1.24321e-10
1432	chr1-36088546	33.1712	-2.19959	0.410155	-5.36283	8.19296e-08	4.10141e-06
1433	chr1-36088624	41.1377	-2.22536	0.350813	-6.34344	2.24693e-10	2.22687e-08
1434	chr1-36116152	67.6184	-1.15775	0.232564	-4.97819	6.41832e-07	2.52614e-05
1435	chr1-36124811	67.0655	1.00911	0.211827	4.76385	1.8993e-06	6.54155e-05
1436	chr1-36124868	63.9001	1.35717	0.226386	5.99492	2.0358e-09	1.56e-07
1437	chr1-36125013	58.1915	-1.46306	0.261464	-5.59566	2.19778e-08	1.28269e-06
1438	chr1-36125178	61.7509	1.44184	0.235636	6.11893	9.42034e-10	7.87594e-08
1439	chr1-36125381	54.3309	1.22482	0.256722	4.77098	1.83331e-06	6.34149e-05
1440	chr1-36125383	65.3932	1.20679	0.220886	5.46339	4.67123e-08	2.49936e-06
1441	chr1-36125427	60.524	-1.77642	0.25572	-6.94676	3.73763e-12	5.9162e-10
1442	chr1-36183997	66.2076	1.35543	0.222653	6.08764	1.1459e-09	9.36714e-08
1443	chr1-36308300	62.2667	1.10453	0.233798	4.7243	2.30906e-06	7.75245e-05
1444	chr1-36570583	56.8704	-1.61429	0.2637	-6.12167	9.25998e-10	7.76258e-08
1445	chr1-36596155	52.8714	-1.40486	0.277333	-5.06562	4.0708e-07	1.69493e-05
1446	chr1-36596157	50.7394	-1.635	0.288878	-5.65983	1.51527e-08	9.26334e-07
1447	chr1-36629135	52.0018	1.47099	0.273966	5.36925	7.90627e-08	3.97397e-06
1448	chr1-36730413	55.1112	2.09267	0.272653	7.67524	1.65105e-14	5.01411e-12
1449	chr1-36823593	27.8836	-2.2145	0.49539	-4.47022	7.81379e-06	0.000226026
1450	chr1-36846156	68.8776	1.05072	0.211187	4.9753	6.51465e-07	2.55868e-05
1451	chr1-36927935	49.3253	2.44745	0.316035	7.74423	9.61642e-15	3.11244e-12
1452	chr1-36982736	44.224	2.07624	0.351128	5.91307	3.35789e-09	2.44062e-07
1453	chr1-37033948	34.176	1.45421	0.370769	3.92214	8.77642e-05	0.00185254
1454	chr1-37034024	59.3102	1.0363	0.237852	4.35691	1.3191e-05	0.000357566
1455	chr1-37034150	63.2617	1.10238	0.223135	4.9404	7.79606e-07	2.99725e-05
1456	chr1-37034177	59.421	1.65967	0.246083	6.74437	1.53689e-11	2.06846e-09
1457	chr1-37034183	37.3146	1.52215	0.348713	4.36504	1.27102e-05	0.00034598
1458	chr1-37034205	60.9447	1.1311	0.233296	4.84836	1.24487e-06	4.52162e-05
1459	chr1-37034236	54.7887	1.89214	0.272657	6.93963	3.93131e-12	6.18219e-10
1460	chr1-37034252	59.2576	1.72132	0.248333	6.93149	4.16418e-12	6.51136e-10
1461	chr1-37034265	69.3808	1.09724	0.217879	5.03599	4.75392e-07	1.94372e-05
1462	chr1-37034267	63.8981	1.5283	0.233496	6.54529	5.938e-11	6.85882e-09
1463	chr1-37034302	71.3506	1.07916	0.214692	5.02654	4.99409e-07	2.03017e-05
1464	chr1-37034318	54.8296	1.32786	0.26239	5.06064	4.17847e-07	1.73477e-05
1465	chr1-37034324	65.2363	1.18423	0.21893	5.40916	6.33195e-08	3.27114e-06
1466	chr1-37034393	68.032	1.40907	0.221758	6.35411	2.09643e-10	2.09516e-08
1467	chr1-37034395	59.9095	1.83377	0.248662	7.37454	1.64908e-13	3.81524e-11
1468	chr1-37034403	37.7811	2.36269	0.404627	5.83917	5.24612e-09	3.62822e-07
1469	chr1-37034412	41.7095	3.05275	0.391346	7.80065	6.15904e-15	2.10732e-12
1470	chr1-37034463	41.9327	1.5876	0.328635	4.8309	1.35915e-06	4.88574e-05
1471	chr1-37037862	61.5561	1.77052	0.243911	7.25888	3.90307e-13	8.09532e-11
1472	chr1-37097511	44.5148	2.83211	0.359387	7.88039	3.26361e-15	1.20999e-12
1473	chr1-37142033	49.527	-1.11468	0.283742	-3.92848	8.54849e-05	0.00181168
1474	chr1-37177742	62.4701	-1.11077	0.237602	-4.67491	2.9408e-06	9.5838e-05
1475	chr1-37318154	63.5601	1.40307	0.239313	5.86288	4.54895e-09	3.19804e-07
1476	chr1-37468257	53.4489	2.24658	0.286723	7.83535	4.6753e-15	1.65631e-12
1477	chr1-37475615	58.1306	1.26135	0.242679	5.19761	2.01862e-07	9.13508e-06
1478	chr1-37514497	8.62789	-6.56867	1.56624	-4.19392	2.74172e-05	0.000676974
1479	chr1-37634043	69.2063	1.04528	0.214993	4.86193	1.16246e-06	4.25514e-05
1480	chr1-37634052	50.1454	2.36744	0.306881	7.71452	1.21439e-14	3.82897e-12
1481	chr1-37634315	47.1363	3.64516	0.39625	9.19914	3.6082e-20	7.47254e-17
1482	chr1-37634420	34.0486	-4.2974	0.569143	-7.55066	4.3307e-14	1.17912e-11
1483	chr1-37635051	66.3999	1.03644	0.218686	4.7394	2.14347e-06	7.27407e-05
1484	chr1-37647455	62.6535	-1.54679	0.237134	-6.52285	6.89845e-11	7.86101e-09
1485	chr1-37647498	63.1357	-1.42558	0.2416	-5.9006	3.62192e-09	2.60933e-07
1486	chr1-37658989	45.0113	3.05992	0.380961	8.03211	9.58103e-16	4.15899e-13
1487	chr1-37663958	49.495	2.27497	0.318626	7.13994	9.33732e-13	1.7492e-10
1488	chr1-37752896	10.9626	-6.91408	1.4117	-4.89771	9.6962e-07	3.62736e-05
1489	chr1-37752906	18.2465	-2.78907	0.666174	-4.18669	2.83049e-05	0.000695984
1490	chr1-37752908	17.5981	-3.8334	0.788165	-4.86371	1.15206e-06	4.22251e-05
1491	chr1-37752947	37.7987	-1.49769	0.34595	-4.32922	1.49636e-05	0.000399649
1492	chr1-37752962	52.887	-1.63972	0.2676	-6.12752	8.92596e-10	7.51203e-08
1493	chr1-37752968	46.2738	-2.07124	0.309873	-6.68414	2.32285e-11	2.97833e-09
1494	chr1-37752980	60.1505	-1.15784	0.237086	-4.88363	1.04153e-06	3.86454e-05
1495	chr1-37752983	43.6107	-1.9316	0.343154	-5.62898	1.81279e-08	1.08432e-06
1496	chr1-37752988	44.4461	-2.06631	0.344116	-6.00468	1.91709e-09	1.47843e-07
1497	chr1-37753002	25.2218	-2.65363	0.52836	-5.02239	5.10328e-07	2.06892e-05
1498	chr1-37753007	27.3727	-2.18177	0.477163	-4.57237	4.82237e-06	0.000148113
1499	chr1-37753033	13.4572	-7.20983	1.36072	-5.29855	1.16724e-07	5.63557e-06
1500	chr1-37753049	19.7474	-2.6986	0.632099	-4.26926	1.96118e-05	0.000505763
1501	chr1-37753051	20.5904	-4.07466	0.745158	-5.46819	4.54659e-08	2.44025e-06
1502	chr1-37753058	14.1165	-4.35142	1.0245	-4.24736	2.16304e-05	0.000551152
1503	chr1-37753062	15.4372	-3.63009	0.832635	-4.35976	1.30206e-05	0.000353396
1504	chr1-37753067	13.1185	-4.67462	1.12282	-4.16328	3.13711e-05	0.000760539
1505	chr1-37753094	16.2651	-3.3183	0.773662	-4.28909	1.79409e-05	0.000468338
1506	chr1-37753128	15.1107	-3.5976	0.808308	-4.45078	8.55574e-06	0.000244539
1507	chr1-37753149	18.751	-3.37678	0.734122	-4.59976	4.22986e-06	0.000131996
1508	chr1-37753697	51.7793	-2.77718	0.508015	-5.46673	4.58423e-08	2.45849e-06
1509	chr1-37765022	72.3652	1.00241	0.209456	4.78576	1.70341e-06	5.95012e-05
1510	chr1-37782653	59.6395	1.06619	0.244638	4.35822	1.31126e-05	0.000355658
1511	chr1-37794756	51.8794	-1.27642	0.275571	-4.63192	3.62299e-06	0.00011523
1512	chr1-37799104	63.4664	-1.30531	0.22985	-5.67898	1.35501e-08	8.39329e-07
1513	chr1-37809065	19.623	2.8943	0.703685	4.11306	3.90449e-05	0.000919618
1514	chr1-37897128	51.0332	-1.24355	0.27118	-4.58571	4.52451e-06	0.000140066
1515	chr1-38044194	57.6489	1.16497	0.248153	4.69458	2.67151e-06	8.81199e-05
1516	chr1-38046140	61.0224	-1.72538	0.252413	-6.83553	8.16998e-12	1.19001e-09
1517	chr1-38046176	57.0562	-2.14135	0.271044	-7.90037	2.78069e-15	1.05168e-12
1518	chr1-38046199	30.5166	-1.95327	0.478755	-4.07989	4.50569e-05	0.0010408
1519	chr1-38046202	28.5305	-1.9809	0.451761	-4.38483	1.16075e-05	0.000319686
1520	chr1-38046208	42.312	-2.4817	0.348538	-7.1203	1.07691e-12	1.97707e-10
1521	chr1-38046212	48.4549	-2.58561	0.321308	-8.04713	8.47565e-16	3.74485e-13
1522	chr1-38046215	42.1215	-2.04074	0.333425	-6.12053	9.32631e-10	7.80843e-08
1523	chr1-38046235	51.7524	-2.11218	0.300554	-7.0276	2.10112e-12	3.56531e-10
1524	chr1-38046238	53.9145	-2.18483	0.28772	-7.59359	3.11171e-14	8.78594e-12
1525	chr1-38046241	50.6968	-1.18553	0.271547	-4.36584	1.26635e-05	0.000344928
1526	chr1-38046244	55.7311	-2.09962	0.270676	-7.75694	8.70038e-15	2.83744e-12
1527	chr1-38046260	63.1589	-1.58229	0.237598	-6.65953	2.74701e-11	3.4562e-09
1528	chr1-38046266	61.3422	-1.73571	0.242206	-7.16625	7.70816e-13	1.47756e-10
1529	chr1-38046268	51.9415	-2.86742	0.319196	-8.98325	2.62894e-19	3.7226e-16
1530	chr1-38046277	27.3895	-3.44304	0.542454	-6.34714	2.19349e-10	2.17965e-08
1531	chr1-38046281	57.5666	-2.2702	0.271146	-8.37261	5.63537e-17	3.52063e-14
1532	chr1-38046301	69.0879	-1.07485	0.208263	-5.16101	2.45616e-07	1.08742e-05
1533	chr1-38046310	63.9929	-1.5672	0.236134	-6.63692	3.20299e-11	3.9636e-09
1534	chr1-38046418	47.2779	-2.31599	0.326592	-7.09136	1.32799e-12	2.37289e-10
1535	chr1-38046421	47.4476	-2.25109	0.316784	-7.10607	1.19398e-12	2.16512e-10
1536	chr1-38046424	48.9244	-1.75181	0.305948	-5.72586	1.02913e-08	6.59183e-07
1537	chr1-38046427	42.4804	-2.76824	0.375265	-7.37675	1.62202e-13	3.75911e-11
1538	chr1-38046433	28.7346	-5.83635	0.918622	-6.35338	2.10639e-10	2.10421e-08
1539	chr1-38046436	44.466	-2.61022	0.359902	-7.25258	4.08897e-13	8.42648e-11
1540	chr1-38046445	43.3328	-3.38336	0.409078	-8.27069	1.3319e-16	7.53937e-14
1541	chr1-38046451	26.0487	-2.7073	0.534031	-5.06955	3.98755e-07	1.66447e-05
1542	chr1-38046454	40.1594	-2.62576	0.398131	-6.59522	4.24637e-11	5.07314e-09
1543	chr1-38046457	40.6636	-3.08667	0.393837	-7.83742	4.59915e-15	1.63303e-12
1544	chr1-38046490	20.0779	-3.06678	0.642758	-4.77128	1.83063e-06	6.33439e-05
1545	chr1-38047625	29.3537	2.96961	0.487161	6.09574	1.08935e-09	8.95708e-08
1546	chr1-38047627	37.2532	3.90844	0.498607	7.83872	4.55159e-15	1.6192e-12
1547	chr1-38047648	29.0399	1.8003	0.448123	4.01743	5.88358e-05	0.00131122
1548	chr1-38047661	36.3037	2.07125	0.377318	5.4894	4.03297e-08	2.19579e-06
1549	chr1-38064303	51.6731	1.6286	0.276852	5.88256	4.03967e-09	2.87809e-07
1550	chr1-38064320	61.606	1.13545	0.22747	4.99167	5.98586e-07	2.37652e-05
1551	chr1-38134070	48.3821	1.25533	0.289096	4.34228	1.41015e-05	0.000379479
1552	chr1-38134072	59.0978	1.49854	0.248965	6.0191	1.75393e-09	1.36684e-07
1553	chr1-38140323	43.9395	-1.72313	0.32088	-5.37003	7.87242e-08	3.95958e-06
1554	chr1-38140369	66.7198	1.14614	0.22013	5.20664	1.92291e-07	8.7528e-06
1555	chr1-38179507	52.1945	1.22795	0.280028	4.38511	1.15929e-05	0.000319348
1556	chr1-38179575	56.8178	1.01951	0.249293	4.0896	4.32119e-05	0.00100418
1557	chr1-38466161	41.9351	1.52755	0.327066	4.67046	3.00526e-06	9.76477e-05
1558	chr1-38476390	64.0392	1.75716	0.234756	7.48505	7.15209e-14	1.83232e-11
1559	chr1-38476496	59.2633	1.42166	0.256773	5.53665	3.08315e-08	1.73108e-06
1560	chr1-38476522	52.1212	2.46894	0.302582	8.15957	3.36218e-16	1.67882e-13
1561	chr1-38561990	51.6862	1.20814	0.272111	4.43987	9.00153e-06	0.000255548
1562	chr1-38578139	57.1734	-1.20492	0.264382	-4.55751	5.17645e-06	0.000157612
1563	chr1-38578242	29.3881	-4.07327	0.617163	-6.6	4.11157e-11	4.93151e-09
1564	chr1-38720141	62.2539	1.36085	0.237068	5.74031	9.45057e-09	6.10365e-07
1565	chr1-38818013	61.1283	1.04631	0.242779	4.30972	1.63464e-05	0.000432052
1566	chr1-38818023	50.3743	1.28961	0.281475	4.58162	4.61383e-06	0.000142486
1567	chr1-38818042	48.0528	1.26466	0.285331	4.43226	9.32491e-06	0.000263456
1568	chr1-38818081	53.1768	1.28778	0.259498	4.9626	6.95556e-07	2.708e-05
1569	chr1-38957877	69.6932	1.15543	0.210142	5.49831	3.83443e-08	2.10047e-06
1570	chr1-38977712	58.9082	1.89902	0.442614	4.29046	1.783e-05	0.000465907
1571	chr1-38977762	64.8766	1.53871	0.226612	6.79007	1.12079e-11	1.56816e-09
1572	chr1-39080997	52.6875	-1.07402	0.261745	-4.10333	4.07251e-05	0.000953743
1573	chr1-39081888	11.63	-5.09981	1.26665	-4.02622	5.66802e-05	0.00126923
1574	chr1-39094818	53.6406	1.67531	0.270022	6.20437	5.49179e-10	4.8814e-08
1575	chr1-39234442	56.3357	-1.09614	0.254255	-4.31116	1.624e-05	0.000429553
1576	chr1-39234446	44.4482	-2.06715	0.336983	-6.13429	8.55394e-10	7.24043e-08
1577	chr1-39490920	32.1852	-2.70324	0.46238	-5.84637	5.02421e-09	3.48989e-07
1578	chr1-39490928	23.5618	-2.98904	0.568067	-5.26176	1.42679e-07	6.73349e-06
1579	chr1-39492997	60.1642	-1.38764	0.246189	-5.63649	1.73555e-08	1.04383e-06
1580	chr1-39514760	64.7373	1.25605	0.222114	5.65501	1.55836e-08	9.48911e-07
1581	chr1-39582089	48.7034	-1.14642	0.292966	-3.91317	9.10935e-05	0.00191274
1582	chr1-39604117	65.772	-1.08382	0.220875	-4.90693	9.25148e-07	3.48038e-05
1583	chr1-39671609	56.8451	-1.37588	0.256367	-5.36684	8.01269e-08	4.02101e-06
1584	chr1-39671611	49.58	-1.88855	0.289376	-6.52629	6.74194e-11	7.70133e-09
1585	chr1-39671621	31.528	-2.54461	0.452987	-5.61741	1.93846e-08	1.14969e-06
1586	chr1-39681023	60.4171	1.58331	0.245289	6.45489	1.08295e-10	1.17091e-08
1587	chr1-39692295	58.7827	1.28435	0.240557	5.33907	9.34224e-08	4.61846e-06
1588	chr1-39788318	36.6556	-1.78653	0.369713	-4.83221	1.35025e-06	4.85709e-05
1589	chr1-39794176	38.1232	-1.38733	0.335891	-4.1303	3.62288e-05	0.000861667
1590	chr1-39869934	60.8408	-1.48903	0.241563	-6.16415	7.08614e-10	6.11303e-08
1591	chr1-39869941	49.4239	-2.0299	0.461976	-4.39394	1.11314e-05	0.000308187
1592	chr1-39869960	17.9302	-5.14048	1.02437	-5.01821	5.21564e-07	2.10875e-05
1593	chr1-40103416	61.9985	-1.52603	0.236281	-6.45855	1.05708e-10	1.14571e-08
1594	chr1-40120196	37.3213	-2.01257	0.369154	-5.45184	4.9852e-08	2.64516e-06
1595	chr1-40315681	21.6106	2.21872	0.566833	3.91425	9.06854e-05	0.00190528
1596	chr1-40353531	50.6733	1.66829	0.283012	5.89477	3.75199e-09	2.69272e-07
1597	chr1-40654407	44.475	-2.84438	0.358879	-7.92573	2.26806e-15	8.78656e-13
1598	chr1-40654411	46.2777	-2.13817	0.313058	-6.82995	8.49455e-12	1.23083e-09
1599	chr1-41242656	36.6273	-1.53691	0.374396	-4.10504	4.04245e-05	0.000947483
1600	chr1-41283927	35.0385	-3.61866	0.792702	-4.56496	4.9958e-06	0.000152695
1601	chr1-41324313	42.7669	-1.46585	0.325499	-4.50338	6.68811e-06	0.000197164
1602	chr1-41366399	45.7383	-1.15577	0.294659	-3.9224	8.76707e-05	0.00185111
1603	chr1-41379901	58.4734	1.1371	0.243728	4.66546	3.07926e-06	9.97833e-05
1604	chr1-41382069	57.2173	-1.96057	0.264167	-7.42172	1.15609e-13	2.78929e-11
1605	chr1-41382078	36.8039	-1.51197	0.377975	-4.00018	6.32954e-05	0.00139733
1606	chr1-41382101	29.0578	-5.09897	0.760316	-6.70638	1.99515e-11	2.60325e-09
1607	chr1-41382187	8.63514	-6.56981	1.50843	-4.35538	1.32835e-05	0.000359866
1608	chr1-41382304	17.1073	-4.64112	0.940124	-4.93671	7.94509e-07	3.0477e-05
1609	chr1-41382308	9.47347	-6.70337	1.46616	-4.57205	4.82979e-06	0.000148305
1610	chr1-41382316	12.4627	-4.16209	1.06401	-3.91169	9.1654e-05	0.00192297
1611	chr1-41382318	16.777	-3.19805	0.80436	-3.97589	7.01167e-05	0.00152422
1612	chr1-41382352	8.47609	-6.54289	1.51412	-4.32124	1.55157e-05	0.000412671
1613	chr1-41382359	24.7326	-3.66033	0.637106	-5.74524	9.17881e-09	5.94734e-07
1614	chr1-41382367	16.7716	-3.55088	0.78518	-4.52238	6.11493e-06	0.000182417
1615	chr1-41382374	19.5938	-3.79309	0.734994	-5.1607	2.46024e-07	1.08902e-05
1616	chr1-41382410	14.772	-2.99427	0.752817	-3.97742	6.9666e-05	0.00151579
1617	chr1-41382467	15.6129	-5.53552	1.19246	-4.6421	3.4488e-06	0.000110388
1618	chr1-41382473	20.4175	-3.09418	0.688028	-4.49717	6.88645e-06	0.000202244
1619	chr1-41382478	14.9399	-4.09868	0.907816	-4.51487	6.33544e-06	0.000188082
1620	chr1-41382485	13.2846	-7.19128	1.36848	-5.25492	1.48086e-07	6.95373e-06
1621	chr1-41382688	12.2853	-4.57591	1.1197	-4.08671	4.37524e-05	0.00101481
1622	chr1-41396278	47.3749	1.59243	0.303186	5.2523	1.50211e-07	7.04332e-06
1623	chr1-41431867	31.3449	-1.95595	0.439696	-4.4484	8.65103e-06	0.000246909
1624	chr1-41431884	60.0158	-1.80716	0.270163	-6.68915	2.24472e-11	2.89235e-09
1625	chr1-41435977	38.281	1.81457	0.382336	4.74601	2.07471e-06	7.06981e-05
1626	chr1-41495809	53.3436	1.14494	0.25944	4.41314	1.01882e-05	0.000285083
1627	chr1-41501913	65.4089	1.12085	0.221786	5.05376	4.33185e-07	1.79045e-05
1628	chr1-41516799	21.7312	-2.24303	0.557566	-4.0229	5.74859e-05	0.00128504
1629	chr1-41564881	52.6036	-2.80362	0.326919	-8.57587	9.83383e-18	7.91614e-15
1630	chr1-41727684	50.5407	-1.2459	0.268034	-4.64831	3.34673e-06	0.000107447
1631	chr1-41772856	58.5083	-1.35158	0.258451	-5.22952	1.69953e-07	7.8527e-06
1632	chr1-41899557	56.3884	-1.88278	0.282885	-6.65564	2.82066e-11	3.53656e-09
1633	chr1-41946312	37.8088	1.54724	0.362692	4.266	1.99005e-05	0.000512392
1634	chr1-42145997	66.5477	1.22571	0.220332	5.563	2.65172e-08	1.5138e-06
1635	chr1-42165005	64.083	1.07802	0.225888	4.77239	1.82048e-06	6.30279e-05
1636	chr1-42342821	63.6135	-1.06346	0.231981	-4.58426	4.55601e-06	0.000140902
1637	chr1-42354694	58.443	1.71751	0.264436	6.49499	8.30363e-11	9.25147e-09
1638	chr1-42887800	61.4479	1.07588	0.241394	4.45695	8.31326e-06	0.000238544
1639	chr1-42925024	59.4586	1.0606	0.247112	4.29199	1.77081e-05	0.000463225
1640	chr1-43067974	39.4581	1.66304	0.366125	4.54227	5.56524e-06	0.000167986
1641	chr1-43068334	24.2101	-2.21834	0.518338	-4.27972	1.87132e-05	0.000485758
1642	chr1-43107791	70.1951	1.09093	0.212932	5.12339	3.00087e-07	1.29564e-05
1643	chr1-43176336	52.5935	-2.39426	0.485675	-4.92977	8.2327e-07	3.14442e-05
1644	chr1-43181198	39.7752	1.74581	0.337674	5.1701	2.33963e-07	1.04166e-05
1645	chr1-43266867	39.6495	-2.16006	0.354377	-6.09536	1.0919e-09	8.9757e-08
1646	chr1-43298597	69.7154	1.04442	0.217515	4.80158	1.5742e-06	5.55366e-05
1647	chr1-43307967	52.3259	1.65235	0.279844	5.90454	3.53631e-09	2.5547e-07
1648	chr1-43550437	22.3912	-2.29555	0.547713	-4.19117	2.77524e-05	0.000684208
1649	chr1-43584649	67.5408	1.18854	0.218576	5.43764	5.39917e-08	2.8368e-06
1650	chr1-44660402	62.2424	1.45778	0.239948	6.07539	1.23684e-09	1.00191e-07
1651	chr1-44734210	59.4983	-1.46609	0.261607	-5.60415	2.09283e-08	1.22822e-06
1652	chr1-44784274	58.1184	1.28136	0.25136	5.09771	3.4378e-07	1.46074e-05
1653	chr1-44801725	42.1052	-1.4927	0.324061	-4.60622	4.10046e-06	0.000128517
1654	chr1-44813605	63.4249	1.16017	0.228788	5.07093	3.95882e-07	1.65372e-05
1655	chr1-44814647	66.7718	-1.06629	0.224566	-4.74823	2.05209e-06	7.00364e-05
1656	chr1-45107500	59.5353	-1.90895	0.257972	-7.39981	1.36382e-13	3.22837e-11
1657	chr1-45131516	71.5219	1.08378	0.204117	5.30961	1.09858e-07	5.33365e-06
1658	chr1-45219012	65.5666	1.19457	0.23317	5.12318	3.00432e-07	1.29701e-05
1659	chr1-45520089	13.4443	-3.93673	1.01021	-3.89694	9.74139e-05	0.00202743
1660	chr1-45522849	27.5333	-2.19323	0.485107	-4.52113	6.15112e-06	0.00018334
1661	chr1-45522858	28.3552	-1.97108	0.486023	-4.05552	5.00223e-05	0.00113943
1662	chr1-45522869	29.373	-2.75633	0.506901	-5.43761	5.39998e-08	2.83707e-06
1663	chr1-45583055	53.4089	-2.19859	0.286992	-7.66081	1.84758e-14	5.53606e-12
1664	chr1-45740447	62.4865	-1.30988	0.23995	-5.45897	4.78898e-08	2.55416e-06
1665	chr1-45740479	58.5118	-1.37129	0.262439	-5.22519	1.73977e-07	8.01463e-06
1666	chr1-45785181	61.9267	1.29354	0.231033	5.59894	2.1566e-08	1.26101e-06
1667	chr1-46232405	60.9576	1.00537	0.228519	4.39952	1.08491e-05	0.000301143
1668	chr1-46340209	11.9566	-4.53532	1.12284	-4.03915	5.36459e-05	0.00121022
1669	chr1-46348442	25.0477	-2.72344	0.544904	-4.99801	5.7924e-07	2.30966e-05
1670	chr1-46348452	44.4463	-2.1365	0.348655	-6.12783	8.90878e-10	7.49959e-08
1671	chr1-46448208	41.4565	-1.87231	0.335221	-5.5853	2.33298e-08	1.35303e-06
1672	chr1-46448217	30.3845	-3.8453	0.551583	-6.97139	3.13821e-12	5.06373e-10
1673	chr1-46448229	16.9277	-2.66467	0.683095	-3.90088	9.58436e-05	0.00199851
1674	chr1-46448255	15.2934	-7.39429	1.34778	-5.48627	4.105e-08	2.23023e-06
1675	chr1-46466379	24.7173	-2.25357	0.540448	-4.16982	3.04844e-05	0.000742009
1676	chr1-46485690	62.8823	1.6188	0.245492	6.59412	4.27783e-11	5.10489e-09
1677	chr1-46485755	62.2242	1.70326	0.246474	6.91053	4.8284e-12	7.41556e-10
1678	chr1-46485975	70.1905	1.20206	0.207391	5.79612	6.78658e-09	4.56139e-07
1679	chr1-46487576	61.0984	1.26654	0.234715	5.39606	6.81195e-08	3.48864e-06
1680	chr1-46489059	36.781	2.46312	0.404847	6.08406	1.17175e-09	9.55103e-08
1681	chr1-46489066	58.7663	1.63822	0.248272	6.59847	4.15418e-11	4.97375e-09
1682	chr1-46489084	64.8958	1.29686	0.221453	5.85617	4.73668e-09	3.3128e-07
1683	chr1-46489220	55.7652	2.25885	0.28383	7.95847	1.74174e-15	6.95862e-13
1684	chr1-46490453	15.9451	-4.96601	1.03473	-4.79932	1.59202e-06	5.60813e-05
1685	chr1-46490471	10.133	-6.80054	1.43413	-4.74192	2.11697e-06	7.1954e-05
1686	chr1-46490544	16.9269	-3.21452	0.766426	-4.19416	2.73879e-05	0.000676338
1687	chr1-46490549	23.4061	-3.72425	0.674108	-5.5247	3.30048e-08	1.83796e-06
1688	chr1-46490558	24.7394	-3.97149	0.651268	-6.09809	1.07346e-09	8.8426e-08
1689	chr1-46491292	60.3013	1.01766	0.234881	4.33264	1.47332e-05	0.000394262
1690	chr1-46491299	46.569	1.32433	0.309552	4.27822	1.88395e-05	0.000488579
1691	chr1-46491376	65.5562	1.33507	0.224127	5.95675	2.573e-09	1.92245e-07
1692	chr1-46493707	60.0967	1.38838	0.242955	5.71453	1.1001e-08	6.98078e-07
1693	chr1-46501443	37.7788	2.10042	0.37255	5.63795	1.72088e-08	1.03566e-06
1694	chr1-46544217	58.4202	1.76386	0.253073	6.96975	3.17506e-12	5.11704e-10
1695	chr1-46544227	67.376	1.20016	0.217185	5.52598	3.27644e-08	1.82684e-06
1696	chr1-46544282	63.5827	1.06172	0.233325	4.55037	5.35518e-06	0.000162432
1697	chr1-46724114	54.7236	-1.80268	0.27143	-6.6414	3.10721e-11	3.85592e-09
1698	chr1-46778882	56.2075	-1.77862	0.261623	-6.79843	1.05765e-11	1.49158e-09
1699	chr1-47023793	59.1182	1.237	0.248574	4.97638	6.47853e-07	2.54685e-05
1700	chr1-47174199	42.2451	1.89146	0.335208	5.64266	1.67447e-08	1.01123e-06
1701	chr1-47200162	54.5387	-1.57965	0.262319	-6.02188	1.724e-09	1.3462e-07
1702	chr1-47226314	27.8878	1.97707	0.446182	4.43108	9.37629e-06	0.000264796
1703	chr1-47226356	28.386	2.11673	0.472203	4.48267	7.37159e-06	0.000214635
1704	chr1-47228899	61.4248	1.31521	0.233109	5.64205	1.6804e-08	1.01423e-06
1705	chr1-47228926	44.7137	2.09678	0.335148	6.25628	3.94261e-10	3.6529e-08
1706	chr1-47229219	64.897	1.26139	0.223701	5.63871	1.71328e-08	1.03169e-06
1707	chr1-47229246	51.8265	1.78938	0.277044	6.45883	1.05518e-10	1.14417e-08
1708	chr1-47229249	48.2103	1.36963	0.321766	4.25659	2.07564e-05	0.000531634
1709	chr1-47229259	55.618	1.79265	0.265008	6.76449	1.33775e-11	1.83459e-09
1710	chr1-47229266	47.5569	1.39131	0.291739	4.76902	1.85123e-06	6.39636e-05
1711	chr1-47229745	47.3578	2.12986	0.31807	6.69622	2.13885e-11	2.77036e-09
1712	chr1-47229753	32.8361	1.97902	0.403391	4.90595	9.2978e-07	3.4957e-05
1713	chr1-47229755	46.3774	1.69207	0.310698	5.44602	5.15082e-08	2.72091e-06
1714	chr1-47231031	14.8389	3.15803	0.768706	4.10824	3.98684e-05	0.000936037
1715	chr1-47231065	29.1852	2.27967	0.529709	4.30363	1.68021e-05	0.000442689
1716	chr1-47231125	18.6274	3.9081	0.772116	5.06155	4.15863e-07	1.72721e-05
1717	chr1-47231167	13.344	7.18545	1.36128	5.27843	1.30293e-07	6.21034e-06
1718	chr1-47231988	48.9887	2.43573	0.315062	7.73095	1.0675e-14	3.42208e-12
1719	chr1-47231993	53.7446	3.29025	0.340526	9.66226	4.36118e-22	3.20106e-18
1720	chr1-47231999	41.6939	4.44695	0.514457	8.64398	5.42893e-18	4.70889e-15
1721	chr1-47232003	41.6993	3.69469	0.436452	8.46528	2.55545e-17	1.81748e-14
1722	chr1-47232023	45.9703	5.06981	0.566626	8.94737	3.64039e-19	4.87952e-16
1723	chr1-47232290	54.9103	2.98752	0.322593	9.26095	2.0263e-20	4.66957e-17
1724	chr1-47232293	46.6715	2.81272	0.348038	8.08164	6.39004e-16	2.93508e-13
1725	chr1-47232295	44.0323	2.81381	0.355291	7.91974	2.38005e-15	9.18258e-13
1726	chr1-47232312	48.6281	3.62091	0.390093	9.28218	1.6605e-20	3.94255e-17
1727	chr1-47232324	54.9081	2.9021	0.3075	9.43772	3.80979e-21	1.35685e-17
1728	chr1-47232337	53.2803	2.3043	0.29065	7.92809	2.22546e-15	8.63575e-13
1729	chr1-47232342	58.7304	2.40844	0.430893	5.58942	2.27824e-08	1.32406e-06
1730	chr1-47232344	56.5679	2.64262	0.302715	8.72973	2.55291e-18	2.45431e-15
1731	chr1-47232359	65.6971	1.52507	0.231848	6.57789	4.77162e-11	5.62842e-09
1732	chr1-47232362	66.1993	1.48312	0.223569	6.63382	3.27119e-11	4.03843e-09
1733	chr1-47232381	53.5956	2.82061	0.458081	6.15745	7.39253e-10	6.34243e-08
1734	chr1-47232383	37.0965	2.9877	0.419206	7.12705	1.02543e-12	1.89343e-10
1735	chr1-47232393	67.7019	1.22711	0.216653	5.66395	1.47931e-08	9.06294e-07
1736	chr1-47232406	60.7201	1.95414	0.261595	7.47011	8.0127e-14	2.01815e-11
1737	chr1-47232411	52.2771	2.62131	0.324175	8.08611	6.16004e-16	2.84332e-13
1738	chr1-47237858	53.746	-2.36634	0.300986	-7.86198	3.78097e-15	1.37364e-12
1739	chr1-47416541	16.4342	-5.01103	1.04649	-4.78842	1.681e-06	5.88102e-05
1740	chr1-47416548	19.7635	-4.85737	0.911867	-5.32684	9.99345e-08	4.90096e-06
1741	chr1-47416557	22.0913	-4.18199	0.729618	-5.73176	9.93929e-09	6.38967e-07
1742	chr1-47416571	12.6173	-4.18134	1.04224	-4.01189	6.02348e-05	0.00133821
1743	chr1-47416958	36.6548	-2.10402	0.376196	-5.5929	2.23311e-08	1.30137e-06
1744	chr1-47416960	28.5414	-2.31448	0.46496	-4.97781	6.43062e-07	2.53025e-05
1745	chr1-47438878	47.3876	-1.27758	0.298536	-4.27949	1.8732e-05	0.000486179
1746	chr1-47450084	39.2833	-1.44722	0.355486	-4.07111	4.67888e-05	0.00107531
1747	chr1-47450139	42.9259	-1.30648	0.326917	-3.99636	6.43248e-05	0.00141628
1748	chr1-47450308	52.3903	-1.67105	0.272551	-6.13115	8.72448e-10	7.35696e-08
1749	chr1-47503128	22.9069	-3.27675	0.649272	-5.0468	4.49274e-07	1.85005e-05
1750	chr1-47507837	62.8385	-1.73748	0.238654	-7.28031	3.33057e-13	7.04816e-11
1751	chr1-47507844	56.8959	-2.05446	0.27965	-7.34653	2.03414e-13	4.57987e-11
1752	chr1-47507964	29.8619	-2.33389	0.44367	-5.26042	1.43729e-07	6.77624e-06
1753	chr1-47508619	45.9187	-1.60441	0.31061	-5.16534	2.39998e-07	1.06515e-05
1754	chr1-47508626	17.9341	-4.7119	0.944579	-4.98836	6.08929e-07	2.41239e-05
1755	chr1-47508645	25.0363	-1.96475	0.491882	-3.99436	6.48692e-05	0.00142654
1756	chr1-47508654	18.9175	-2.96949	0.7124	-4.1683	3.06882e-05	0.000746196
1757	chr1-47560425	28.0145	5.03215	0.751615	6.69512	2.15493e-11	2.78928e-09
1758	chr1-47567261	62.2693	1.08659	0.225788	4.81242	1.49113e-06	5.29656e-05
1759	chr1-47569357	60.1572	-1.30928	0.245534	-5.33239	9.69305e-08	4.77181e-06
1760	chr1-47638340	34.8327	-1.96969	0.380151	-5.18133	2.20304e-07	9.87587e-06
1761	chr1-47638343	40.2969	-1.78519	0.341618	-5.22569	1.73503e-07	7.99785e-06
1762	chr1-47658666	58.9388	1.45153	0.249205	5.82464	5.72354e-09	3.92148e-07
1763	chr1-47687314	41.7813	-1.78632	0.331963	-5.3811	7.4034e-08	3.75635e-06
1764	chr1-47708965	48.5454	1.35872	0.31741	4.28065	1.86351e-05	0.000483986
1765	chr1-47709510	23.0731	3.40291	0.651588	5.22248	1.76539e-07	8.1203e-06
1766	chr1-47710055	35.9816	1.97097	0.388956	5.06734	4.03421e-07	1.68111e-05
1767	chr1-47725280	49.6793	1.6306	0.287619	5.66931	1.43372e-08	8.81234e-07
1768	chr1-47726051	60.6092	1.2306	0.241697	5.09151	3.55218e-07	1.50377e-05
1769	chr1-47756589	57.9212	1.99274	0.27758	7.17897	7.02386e-13	1.36701e-10
1770	chr1-47771963	50.6659	1.72069	0.280378	6.13703	8.40784e-10	7.12831e-08
1771	chr1-47775214	70.7048	1.10554	0.217787	5.07623	3.85007e-07	1.6141e-05
1772	chr1-47799708	47.0652	-1.16787	0.294216	-3.96945	7.20386e-05	0.00156092
1773	chr1-47876678	42.99	-2.9449	0.375878	-7.83473	4.69863e-15	1.66207e-12
1774	chr1-48472012	32.6901	1.75364	0.419321	4.18209	2.88836e-05	0.000708066
1775	chr1-48472164	21.6031	2.73222	0.64698	4.22304	2.41025e-05	0.000605689
1776	chr1-48721511	57.0138	-1.31944	0.262298	-5.03032	4.89674e-07	1.9956e-05
1777	chr1-48803005	33.3433	-2.58	0.431857	-5.97419	2.31237e-09	1.74631e-07
1778	chr1-49542466	36.7954	2.36473	0.396552	5.96322	2.47315e-09	1.85596e-07
1779	chr1-50023952	39.7874	1.61282	0.343748	4.69187	2.70722e-06	8.91061e-05
1780	chr1-50023962	48.7144	1.38896	0.299966	4.63041	3.64948e-06	0.000115947
1781	chr1-50024060	38.7954	1.50016	0.369702	4.05777	4.95443e-05	0.00113003
1782	chr1-50024139	61.0687	1.6681	0.243973	6.83724	8.0736e-12	1.17727e-09
1783	chr1-50024150	49.0292	1.65833	0.299766	5.53208	3.1646e-08	1.77216e-06
1784	chr1-50024153	35.1491	1.84787	0.382966	4.82516	1.39892e-06	5.01209e-05
1785	chr1-50275739	20.4456	2.74349	0.630758	4.34952	1.36438e-05	0.000368609
1786	chr1-50404769	63.7349	1.29694	0.243004	5.3371	9.44463e-08	4.66344e-06
1787	chr1-50416150	56.6092	1.80061	0.259766	6.93167	4.15911e-12	6.50669e-10
1788	chr1-50416238	64.285	-1.06811	0.227029	-4.70473	2.54203e-06	8.43781e-05
1789	chr1-50424945	45.9241	-1.3635	0.311543	-4.37658	1.20553e-05	0.000330498
1790	chr1-50424948	42.599	-1.3185	0.326926	-4.03302	5.50651e-05	0.00123751
1791	chr1-50426880	73.8393	1.01696	0.196452	5.17666	2.25898e-07	1.00934e-05
1792	chr1-50426898	55.6061	2.02585	0.285479	7.09632	1.2812e-12	2.30196e-10
1793	chr1-50426941	67.3817	1.28488	0.231671	5.54615	2.9202e-08	1.64825e-06
1794	chr1-50427034	65.3912	1.10453	0.240371	4.5951	4.32546e-06	0.000134648
1795	chr1-50427050	57.4492	1.61724	0.258026	6.26775	3.66292e-10	3.42528e-08
1796	chr1-50427129	62.2254	1.74633	0.240241	7.2691	3.61878e-13	7.56611e-11
1797	chr1-50427144	47.8694	1.77862	0.318662	5.58152	2.3843e-08	1.37854e-06
1798	chr1-50427165	57.5692	2.25596	0.276487	8.15937	3.36763e-16	1.68013e-13
1799	chr1-50427167	50.1752	1.8944	0.313807	6.03683	1.57171e-09	1.24141e-07
1800	chr1-50427177	64.0654	1.28907	0.232771	5.53791	3.06102e-08	1.71999e-06
1801	chr1-50427203	57.4388	1.66257	0.254329	6.53707	6.27339e-11	7.21167e-09
1802	chr1-50427517	25.9095	2.01088	0.504331	3.98723	6.6849e-05	0.0014632
1803	chr1-50430439	48.8798	1.29902	0.305464	4.25262	2.11287e-05	0.000540111
1804	chr1-50430508	55.6627	1.09208	0.254207	4.29602	1.73895e-05	0.000456108
1805	chr1-51344857	36.7946	-1.44495	0.350869	-4.1182	3.8185e-05	0.000901964
1806	chr1-51345016	49.5661	-1.51463	0.281546	-5.37969	7.46124e-08	3.78223e-06
1807	chr1-51731607	50.5494	-1.17849	0.289427	-4.0718	4.66518e-05	0.00107243
1808	chr1-52181938	39.1395	-2.17831	0.363303	-5.99586	2.0241e-09	1.55204e-07
1809	chr1-52181967	57.3591	-1.56357	0.266123	-5.87536	4.21927e-09	2.99177e-07
1810	chr1-52181984	63.9765	-1.39474	0.227358	-6.13454	8.54042e-10	7.23224e-08
1811	chr1-52181989	69.4116	-1.00709	0.206681	-4.8727	1.10086e-06	4.05556e-05
1812	chr1-52182179	28.8942	-3.41875	0.538031	-6.35419	2.09524e-10	2.09419e-08
1813	chr1-52681809	71.2017	1.02804	0.20586	4.99389	5.91766e-07	2.35282e-05
1814	chr1-52842678	7.14108	-6.29572	1.59775	-3.94036	8.13586e-05	0.00173452
1815	chr1-52926781	46.3969	-1.23411	0.308314	-4.00278	6.26029e-05	0.00138399
1816	chr1-53061957	28.3933	-3.49938	0.546024	-6.40883	1.46636e-10	1.53361e-08
1817	chr1-53061964	20.4274	-4.06298	0.72996	-5.56604	2.60599e-08	1.49131e-06
1818	chr1-53061967	33.8725	-4.44991	0.590152	-7.54027	4.69009e-14	1.26246e-11
1819	chr1-53062973	62.015	-1.84437	0.249661	-7.38747	1.49647e-13	3.50268e-11
1820	chr1-53063006	63.321	-1.44993	0.232051	-6.24835	4.14822e-10	3.81558e-08
1821	chr1-53102801	59.017	-1.53285	0.253591	-6.04458	1.49804e-09	1.18971e-07
1822	chr1-53123540	62.1388	-1.15309	0.243024	-4.74477	2.08741e-06	7.10638e-05
1823	chr1-53123575	45.4279	-1.72638	0.304371	-5.67195	1.41184e-08	8.69721e-07
1824	chr1-53460814	58.7872	1.30462	0.258863	5.03981	4.65995e-07	1.9102e-05
1825	chr1-53510393	71.8438	1.06332	0.211015	5.03906	4.6783e-07	1.91663e-05
1826	chr1-53510429	66.567	1.07447	0.220116	4.88138	1.05345e-06	3.90187e-05
1827	chr1-53518212	28.5285	2.24066	0.473848	4.72864	2.26026e-06	7.61214e-05
1828	chr1-53525751	54.6569	1.27927	0.254492	5.02675	4.98858e-07	2.02811e-05
1829	chr1-53685382	56.7441	-2.49158	0.283987	-8.77358	1.7307e-18	1.77648e-15
1830	chr1-53685384	55.4325	-2.77065	0.308938	-8.96832	3.01064e-19	4.15414e-16
1831	chr1-53685402	42.6467	-2.53927	0.349152	-7.27268	3.52425e-13	7.40304e-11
1832	chr1-53720869	56.1393	1.43999	0.265387	5.42598	5.76376e-08	3.00793e-06
1833	chr1-53737787	64.0901	1.09519	0.222437	4.92358	8.49736e-07	3.23159e-05
1834	chr1-53737814	65.8978	1.23924	0.227304	5.45192	4.98295e-08	2.64412e-06
1835	chr1-53737915	38.1375	1.56449	0.345742	4.52504	6.03854e-06	0.000180425
1836	chr1-53737917	52.7906	2.25605	0.289862	7.78319	7.07158e-15	2.36616e-12
1837	chr1-53738548	51.5564	-1.61601	0.278316	-5.80637	6.38407e-09	4.32269e-07
1838	chr1-53738550	56.6818	-1.43289	0.250219	-5.72655	1.02492e-08	6.56666e-07
1839	chr1-53738714	48.729	-1.38254	0.279756	-4.94196	7.73428e-07	2.97654e-05
1840	chr1-54004493	55.2904	1.80644	0.264719	6.82401	8.85344e-12	1.27634e-09
1841	chr1-54122334	54.8441	-1.17928	0.262613	-4.49055	7.10379e-06	0.000207848
1842	chr1-54122363	45.7589	-1.51476	0.3011	-5.03076	4.88534e-07	1.99182e-05
1843	chr1-54461979	54.8095	1.59577	0.27247	5.85669	4.72177e-09	3.30347e-07
1844	chr1-54487979	42.5933	-1.23745	0.31124	-3.97587	7.0121e-05	0.00152428
1845	chr1-54796448	51.6642	1.53034	0.304386	5.02761	4.96618e-07	2.02049e-05
1846	chr1-54980756	44.2627	-1.67779	0.341678	-4.91043	9.08769e-07	3.42671e-05
1847	chr1-54980774	56.8371	-1.23241	0.252079	-4.88898	1.01359e-06	3.77132e-05
1848	chr1-54980783	51.0558	-1.52319	0.290722	-5.23933	1.61164e-07	7.49117e-06
1849	chr1-54980786	59.1398	-1.0121	0.24854	-4.07216	4.65797e-05	0.00107101
1850	chr1-54984399	39.3037	-1.91489	0.381002	-5.02594	5.0098e-07	2.03594e-05
1851	chr1-54986244	55.9808	1.26575	0.260754	4.85418	1.20884e-06	4.4057e-05
1852	chr1-55019731	43.6	-1.80232	0.338803	-5.31968	1.03952e-07	5.07735e-06
1853	chr1-55039337	48.8451	1.87455	0.308028	6.08565	1.16022e-09	9.4718e-08
1854	chr1-55039658	25.2303	3.08591	0.594766	5.18845	2.12051e-07	9.55005e-06
1855	chr1-55039698	35.0036	1.50118	0.369047	4.06773	4.74741e-05	0.00108867
1856	chr1-55039700	31.3473	2.34719	0.449489	5.2219	1.771e-07	8.14372e-06
1857	chr1-55266436	72.2293	-1.03226	0.202772	-5.09075	3.56645e-07	1.50913e-05
1858	chr1-55573125	58.3855	-2.10095	0.260645	-8.06056	7.59468e-16	3.39389e-13
1859	chr1-56166912	41.8937	2.32254	0.376066	6.17586	6.58022e-10	5.72969e-08
1860	chr1-56166924	52.6397	2.01051	0.279221	7.20044	6.00204e-13	1.18706e-10
1861	chr1-56300281	45.7206	1.69346	0.301146	5.62336	1.87274e-08	1.11549e-06
1862	chr1-56400118	41.6652	-3.12547	0.395298	-7.9066	2.64505e-15	1.00524e-12
1863	chr1-56477408	8.89616	6.60051	1.48319	4.45021	8.57853e-06	0.000245094
1864	chr1-56477441	25.0525	4.86506	0.789994	6.15835	7.3509e-10	6.31479e-08
1865	chr1-56477449	20.108	3.81984	0.728835	5.24102	1.59694e-07	7.43201e-06
1866	chr1-56477656	10.385	6.82369	1.46591	4.65492	3.24109e-06	0.000104398
1867	chr1-56477973	29.1897	2.73109	0.502577	5.43417	5.50507e-08	2.88647e-06
1868	chr1-56477976	21.1062	3.13352	0.63198	4.95826	7.1129e-07	2.76205e-05
1869	chr1-56578787	7.90301	6.4298	1.54081	4.173	3.00609e-05	0.000732933
1870	chr1-56645643	8.88844	6.59936	1.52298	4.33318	1.4697e-05	0.000393421
1871	chr1-57015297	62.0468	1.96862	0.24624	7.99474	1.29846e-15	5.40915e-13
1872	chr1-57116388	42.4048	2.51481	0.379271	6.63064	3.34242e-11	4.11208e-09
1873	chr1-57423842	66.88	1.25288	0.215871	5.80385	6.48093e-09	4.38197e-07
1874	chr1-57424030	67.8834	1.09998	0.21258	5.17441	2.28637e-07	1.0208e-05
1875	chr1-57424044	48.0302	1.61971	0.295716	5.47726	4.31972e-08	2.33153e-06
1876	chr1-57424048	58.9374	1.53527	0.245081	6.26436	3.74367e-10	3.49232e-08
1877	chr1-57424051	45.8895	1.50458	0.305588	4.92355	8.49864e-07	3.23182e-05
1878	chr1-57499134	39.2408	2.78155	0.402647	6.90816	4.90993e-12	7.52356e-10
1879	chr1-57499138	48.8397	1.96336	0.313307	6.26656	3.69112e-10	3.44843e-08
1880	chr1-57658466	65.3966	1.33004	0.225434	5.89991	3.63695e-09	2.61915e-07
1881	chr1-58175437	55.0746	-2.31398	0.424752	-5.44784	5.09865e-08	2.6976e-06
1882	chr1-58250136	62.5523	1.77818	0.240456	7.39504	1.41363e-13	3.33368e-11
1883	chr1-58250154	73.1849	1.01222	0.201583	5.02135	5.13108e-07	2.07867e-05
1884	chr1-58250367	47.18	2.40863	0.337887	7.12851	1.01465e-12	1.87685e-10
1885	chr1-58250377	67.5559	1.07319	0.218021	4.92242	8.5479e-07	3.24779e-05
1886	chr1-58250379	65.7253	1.18285	0.221128	5.34916	8.83647e-08	4.39174e-06
1887	chr1-58903694	15.3198	7.38467	1.33213	5.54349	2.96493e-08	1.67109e-06
1888	chr1-58903702	27.5064	8.22907	1.24709	6.59863	4.14979e-11	4.96912e-09
1889	chr1-58903707	11.8639	7.01581	1.39409	5.03255	4.83988e-07	1.97534e-05
1890	chr1-58903711	16.3078	7.47484	1.33501	5.59911	2.15461e-08	1.26005e-06
1891	chr1-58903714	15.8179	7.43079	1.33748	5.55583	2.76301e-08	1.57075e-06
1892	chr1-58903783	12.0244	7.03525	1.39172	5.05509	4.30192e-07	1.77926e-05
1893	chr1-58903903	28.0204	3.25483	0.53979	6.0298	1.64161e-09	1.28871e-07
1894	chr1-58903928	8.72607	6.57274	1.52207	4.31828	1.57253e-05	0.000417665
1895	chr1-58903947	8.89148	6.59982	1.48914	4.43198	9.33717e-06	0.000263731
1896	chr1-58904014	10.3719	6.82202	1.45871	4.67674	2.91477e-06	9.50728e-05
1897	chr1-58904017	12.1906	7.05504	1.39448	5.05925	4.20915e-07	1.74619e-05
1898	chr1-59147027	51.1752	1.41588	0.281443	5.03079	4.88458e-07	1.9916e-05
1899	chr1-59814962	11.0369	6.91161	1.4215	4.86219	1.16097e-06	4.25056e-05
1900	chr1-59814964	14.6598	7.32115	1.33959	5.46523	4.62313e-08	2.47723e-06
1901	chr1-59814967	21.4214	7.86827	1.27848	6.15442	7.53545e-10	6.45739e-08
1902	chr1-59814973	17.2981	4.64663	0.950101	4.89066	1.00497e-06	3.74321e-05
1903	chr1-59814975	20.4335	4.8949	0.890081	5.49939	3.81097e-08	2.08919e-06
1904	chr1-59814985	14.0087	4.7596	1.07483	4.42824	9.50061e-06	0.000267945
1905	chr1-59814987	16.8071	7.5183	1.31738	5.70701	1.14975e-08	7.25524e-07
1906	chr1-59815092	20.7627	4.91874	0.90173	5.45479	4.9031e-08	2.60793e-06
1907	chr1-59815094	14.3345	3.50255	0.867746	4.03638	5.42824e-05	0.00122276
1908	chr1-59815100	14.8328	4.07542	0.902563	4.51539	6.32e-06	0.000187678
1909	chr1-59815106	18.113	7.62637	1.30791	5.83097	5.51054e-09	3.7899e-07
1910	chr1-59815109	15.8151	5.54163	1.18673	4.66967	3.01685e-06	9.79871e-05
1911	chr1-59815246	54.6347	1.70964	0.266953	6.40428	1.51084e-10	1.57295e-08
1912	chr1-59815289	46.6606	3.01056	0.355932	8.45822	2.71485e-17	1.90919e-14
1913	chr1-59815344	33.1669	1.95217	0.43803	4.45671	8.32272e-06	0.000238764
1914	chr1-60590447	72.9051	-1.11163	0.204915	-5.42485	5.80034e-08	3.02377e-06
1915	chr1-60590451	60.9787	-1.13139	0.234182	-4.83126	1.35668e-06	4.87743e-05
1916	chr1-60668895	44.0832	1.2908	0.322244	4.00566	6.18453e-05	0.0013694
1917	chr1-60818016	44.5859	-1.30416	0.315733	-4.13057	3.6187e-05	0.000860771
1918	chr1-60818046	38.4645	-1.43551	0.367428	-3.90693	9.34774e-05	0.00195685
1919	chr1-61084236	26.0323	-1.86704	0.469037	-3.98057	6.87498e-05	0.00149898
1920	chr1-61591230	47.3767	1.64742	0.291967	5.64248	1.67615e-08	1.01205e-06
1921	chr1-62184551	57.2969	1.35373	0.26009	5.20486	1.9414e-07	8.8284e-06
1922	chr1-62184577	53.4948	1.43377	0.261739	5.47783	4.30565e-08	2.325e-06
1923	chr1-62195909	17.0985	-3.07548	0.767803	-4.00555	6.18723e-05	0.00136984
1924	chr1-62195911	19.2543	-3.26676	0.665366	-4.90972	9.12087e-07	3.43743e-05
1925	chr1-62688409	7.41518	6.33779	1.56872	4.0401	5.34291e-05	0.00120591
1926	chr1-63300092	46.8859	1.62728	0.312668	5.20451	1.94508e-07	8.84172e-06
1927	chr1-63323078	33.3502	-2.30875	0.407726	-5.6625	1.49184e-08	9.13196e-07
1928	chr1-63323084	38.503	-2.50531	0.385506	-6.49877	8.09815e-11	9.04827e-09
1929	chr1-63323090	37.3278	-2.17869	0.387242	-5.62617	1.84253e-08	1.09931e-06
1930	chr1-63323209	33.9915	-1.9682	0.436501	-4.50905	6.51175e-06	0.000192632
1931	chr1-63323212	39.789	-1.59649	0.376702	-4.23806	2.25458e-05	0.000571657
1932	chr1-63323248	42.6182	-1.8895	0.346447	-5.45395	4.92631e-08	2.6182e-06
1933	chr1-63324298	25.8771	4.40901	0.687826	6.41007	1.45454e-10	1.52176e-08
1934	chr1-63594505	7.64497	-6.394	1.58842	-4.02538	5.68844e-05	0.00127313
1935	chr1-63774225	13.4557	-7.2097	1.3609	-5.29773	1.17254e-07	5.6568e-06
1936	chr1-63775307	19.2854	4.47324	0.835624	5.35317	8.64249e-08	4.30626e-06
1937	chr1-63775317	35.9602	2.52682	0.401894	6.28727	3.23094e-10	3.06665e-08
1938	chr1-64505824	11.1276	-5.03405	1.27549	-3.94676	7.92152e-05	0.00169478
1939	chr1-64505865	14.6176	-7.32919	1.34074	-5.46654	4.58914e-08	2.4607e-06
1940	chr1-64505870	14.1179	-7.27903	1.34915	-5.39528	6.84154e-08	3.50208e-06
1941	chr1-64505875	12.9554	-7.15506	1.37313	-5.21076	1.88072e-07	8.58403e-06
1942	chr1-64505906	9.62537	-6.7265	1.51369	-4.44376	8.83992e-06	0.000251576
1943	chr1-64727274	47.9283	-2.03735	0.310376	-6.56412	5.23401e-11	6.12238e-09
1944	chr1-65256062	47.1508	-3.44966	0.377491	-9.13839	6.33897e-20	1.18964e-16
1945	chr1-65265795	27.521	-2.2521	0.521622	-4.3175	1.57807e-05	0.000418983
1946	chr1-65265808	33.3337	-2.58024	0.458152	-5.63184	1.78299e-08	1.0688e-06
1947	chr1-65265810	29.5252	-2.6943	0.507018	-5.314	1.07244e-07	5.21915e-06
1948	chr1-65265825	40.9493	-1.81531	0.342933	-5.29348	1.20013e-07	5.77216e-06
1949	chr1-65265830	41.2926	-2.19243	0.354382	-6.18665	6.14569e-10	5.40184e-08
1950	chr1-65265836	40.153	-2.67487	0.37914	-7.05509	1.72492e-12	2.99535e-10
1951	chr1-65265844	33.3317	-2.30817	0.439127	-5.25627	1.4701e-07	6.90942e-06
1952	chr1-65265848	37.6802	-3.30652	0.429776	-7.69358	1.43076e-14	4.43244e-12
1953	chr1-65265852	41.4954	-3.3858	0.415321	-8.15224	3.57242e-16	1.76505e-13
1954	chr1-65265859	29.8808	-3.36964	0.517553	-6.51071	7.47942e-11	8.43311e-09
1955	chr1-65265862	35.5134	-2.93074	0.435928	-6.72299	1.78027e-11	2.35192e-09
1956	chr1-65265868	37.5204	-3.45762	0.456549	-7.5734	3.63579e-14	1.00899e-11
1957	chr1-65265870	23.5793	-3.58607	0.630274	-5.6897	1.27263e-08	7.93634e-07
1958	chr1-65265872	30.8697	-3.06518	0.485013	-6.3198	2.61907e-10	2.55033e-08
1959	chr1-65265875	41.1522	-2.52395	0.355901	-7.09174	1.32435e-12	2.36683e-10
1960	chr1-65265881	32.657	-1.94001	0.421597	-4.60159	4.19287e-06	0.000130998
1961	chr1-65265900	20.2512	-3.07908	0.709447	-4.34011	1.42414e-05	0.000382764
1962	chr1-65525439	17.6035	-7.59739	1.31141	-5.79332	6.90102e-09	4.62806e-07
1963	chr1-65793392	13.6811	4.29048	1.01931	4.20922	2.56259e-05	0.000638798
1964	chr1-65793400	34.4798	2.25279	0.39794	5.66112	1.50384e-08	9.20004e-07
1965	chr1-65793403	18.3023	3.67405	0.762984	4.81537	1.46924e-06	5.2281e-05
1966	chr1-65793412	36.7626	3.25391	0.437723	7.43372	1.05582e-13	2.57179e-11
1967	chr1-66924333	7.97098	-6.45435	1.5271	-4.22654	2.37308e-05	0.000597643
1968	chr1-67308038	40.1049	-1.3976	0.332719	-4.20053	2.66286e-05	0.000659702
1969	chr1-70289569	28.7215	-3.40851	0.55327	-6.16065	7.24453e-10	6.23195e-08
1970	chr1-70289613	27.868	-2.39709	0.491441	-4.87767	1.07344e-06	3.96525e-05
1971	chr1-70289617	26.0493	-2.70704	0.505413	-5.35611	8.50347e-08	4.24239e-06
1972	chr1-70289625	24.4033	-3.6395	0.641909	-5.66981	1.42955e-08	8.79132e-07
1973	chr1-70289629	27.5435	-2.87966	0.509891	-5.6476	1.627e-08	9.86301e-07
1974	chr1-70352168	36.0262	-3.66359	0.705138	-5.19556	2.04106e-07	9.22714e-06
1975	chr1-70352202	43.7992	-2.4982	0.527778	-4.73343	2.2076e-06	7.45913e-05
1976	chr1-70352204	42.9853	-3.05665	0.389373	-7.85019	4.15419e-15	1.49251e-12
1977	chr1-70352214	37.677	-3.0925	0.424069	-7.29244	3.04383e-13	6.51023e-11
1978	chr1-70352258	26.5593	-3.63657	0.602981	-6.03099	1.62963e-09	1.28123e-07
1979	chr1-71281782	60.8241	-1.25506	0.242828	-5.16851	2.35962e-07	1.04987e-05
1980	chr1-72593649	61.9014	1.71448	0.4067	4.2156	2.49113e-05	0.000623416
1981	chr1-73178432	36.5242	-4.73966	0.611911	-7.74567	9.50787e-15	3.08049e-12
1982	chr1-73178457	44.5129	-5.46068	0.641518	-8.51213	1.70774e-17	1.27333e-14
1983	chr1-74510434	56.7788	1.68673	0.258661	6.521	6.98404e-11	7.94132e-09
1984	chr1-75136399	33.8313	-2.18631	0.401433	-5.44625	5.14419e-08	2.71802e-06
1985	chr1-76074617	8.40451	6.51846	1.51008	4.31662	1.58433e-05	0.000420328
1986	chr1-76074626	10.2195	6.80052	1.46923	4.62863	3.68098e-06	0.000116841
1987	chr1-76324100	65.1116	-1.19801	0.228217	-5.24943	1.52569e-07	7.13896e-06
1988	chr1-76324104	69.5785	-1.10605	0.220155	-5.02396	5.06161e-07	2.0538e-05
1989	chr1-76699551	61.9622	-1.04099	0.232969	-4.46836	7.882e-06	0.00022774
1990	chr1-76765413	49.407	-1.48294	0.304315	-4.87304	1.09893e-06	4.0491e-05
1991	chr1-76867540	18.4693	2.68089	0.639623	4.19136	2.77285e-05	0.00068369
1992	chr1-76867546	25.7295	2.51959	0.497274	5.0668	4.04569e-07	1.68529e-05
1993	chr1-76867554	29.0251	2.21328	0.467487	4.73442	2.19683e-06	7.42913e-05
1994	chr1-76867556	27.0583	2.14662	0.482022	4.45336	8.45349e-06	0.000242028
1995	chr1-76867584	45.0385	1.81577	0.338403	5.36569	8.06392e-08	4.04391e-06
1996	chr1-76868248	56.4247	2.07937	0.275126	7.55788	4.09695e-14	1.12142e-11
1997	chr1-76868269	51.9884	1.82177	0.292588	6.22639	4.77307e-10	4.31435e-08
1998	chr1-76868282	61.0735	1.64647	0.239267	6.8813	5.93072e-12	8.91769e-10
[truncated: 36,553 more rows]

## Sheet: ZFP_genes_expression_vs_methyla
*** Relationship between C2H2-ZNF gene expression and DNA methylation
C2H2-ZNF_all	HAP1.WT1(Rseq)	HAP1.WT2(Rseq)	HAP1.WT3(Rseq)	HAP1.SETDB1.KO1(Rseq)	HAP1.SETDB1.KO2(Rseq)	HAP1.SETDB1.KO3(Rseq)	log2_KO/WT(Rseq)	DMC_FC(KO/WT).RRBS		C2H2-ZNF_DMC	log2_KO/WT(Rseq)	DMC_FC(KO/WT).RRBS		C2H2-ZNF_DMC_inc	log2_KO/WT(Rseq)	DMC_FC(KO/WT).RRBS		C2H2-ZNF_DMC_dec	log2_KO/WT(Rseq)	DMC_FC(KO/WT).RRBS		C2H2-ZNF_DMC_dec_promoter	log2_KO/WT(Rseq)	DMC_FC(KO/WT).RRBS		C2H2_ZNF_non_DMC	log2_KO/WT(Rseq)	DMC_FC(KO/WT).RRBS	DMC_FC
ADNP2	1491	1454	1460	1849	1897	1922	0.363698			BNC1	2.84327	-1.24167		BNC2	-0.82836	1.00302		BNC1	2.84327	-1.24167		GLIS3	-5.35755	-6.4844		AEBP2	958.333	-0.218875
AEBP2	754	743	759	599	600	631	-0.301923			BNC2	-0.82836	1.00302		EGR1	-0.409113	1.2356		CTCFL	8.08304	-2.379		ZSCAN22	-0.337996	-2.09532		CTCF	107.333	-0.366051
ANKZF1	382	398	343	393	392	389	0.0640745			CTCFL	8.08304	-2.379		IKZF1	-0.29956	6.23759		EGR2	1.32716	-3.31347		EGR3	-0.241008	-2.39125		GLIS2	47.6667	0.950418
ATMIN	844	878	883	1013	988	1024	0.215652			EGR1	-0.409113	1.2356		KLF1	-0.192645	1.03849		EGR3	-0.241008	-2.39125		GFI1B	-0.222392	-1.94173		GLI1	144.667	-0.16029
BCL11A	303	325	310	235	232	225	-0.438816			EGR2	1.32716	-3.31347		KLF15	-0.314109	1.72791		EGR4	0.222392	-6.42271		KLF2	-0.200299	-5.73048		GLI2	421.333	-0.18707
BCL11B	96	104	86	18	11	18	-2.60528	-1.99149		EGR3	-0.241008	-2.39125		KLF16	0.250416	1.14311		E4F1	0.403191	-7.66408		ZNF554	-0.0995357	-1.07889		GLI3	1820.67	0.239976
BCL6	67	71	85	49	55	35	-0.681959			EGR4	0.222392	-6.42271		PRDM1	-1.18442	1.38376		GFI1B	-0.222392	-1.94173		ZNF710	-0.0925661	-2.02348		GTF3A	21	-0.80408
BCL6B	7	7	8	29	22	16	1.60666			E4F1	0.403191	-7.66408		PRDM14	0.222392	1.09334		GLIS1	-0.415037	-2.77065		ZNF354A	-0.0800395	-5.66997		IKZF2	14	1.80735
BNC1	12	4	18	83	78	83	2.84327	-1.24167		GFI1B	-0.222392	-1.94173		ZIC4	0	1.10969		INSM2	0	-1.00671		ZNF846	-0.0627358	-2.11629		IKZF3	76.3333	0.404576
BNC2	157	152	158	93	89	81	-0.82836	1.00302		GLIS1	-0.415037	-2.77065		ZNF98	1.51245	1.61709		KLF2	-0.200299	-5.73048		ZNF843	-0.0588937	-2.74964		IKZF4	496.667	0.119032
CASZ1	31	42	38	33	35	39	-0.0529489	-2.81992		IKZF1	-0.29956	6.23759		ZNF135	0	1.10506		KLF11	0.327677	-4.67496		WIZ	-0.0289848	-6.91411		IKZF5	872.333	0.0216617
CHAMP1	704	681	657	551	574	603	-0.24088			INSM2	0	-1.00671		ZKSCAN7	-0.192645	1.00366		KLF14	0.222392	-2.87822		SCRT1	0	-1.75511		KLF3	1069.67	0.531564
CTCF	1086	1105	1155	931	970	974	-0.218875			KLF1	-0.192645	1.03849		ZIC1	0.432959	1.08713		PRDM5	3.41785	-8.47691		ZNF544	0	-4.65607		KLF4	690.667	-0.459938
CTCFL	3	5	4	1068	1047	1139	8.08304	-2.379		KLF2	-0.200299	-5.73048		ZNF213	-0.109229	1.32517		PRDM6	0.847997	-1.89629		ZBTB16	0	-6.54222		KLF5	448	-0.201074
E4F1	240	217	185	304	302	243	0.403191	-7.66408		KLF11	0.327677	-4.67496		ZNF223	0.415037	1.0854		PRDM12	1.078	-1.67148		ZNF844	0	-8.84155		KLF6	410.667	-0.264595
EGR1	54	57	51	40	39	43	-0.409113	1.2356		KLF14	0.222392	-2.87822		ZNF232	0.951844	1.1367		PRDM16	-3.50779	-4.30077		ZNF83	0.0361338	-8.04999		KLF7	741.333	0.126003
EGR2	16	23	16	45	46	47	1.32716	-3.31347		KLF15	-0.314109	1.72791		FEZF2	-0.222392	1.59303		SP5	0.466568	-5.13047		ZBTB45	0.0440072	-7.74069		KLF9	229.667	-0.302959
EGR3	15	12	12	10	12	11	-0.241008	-2.39125		KLF16	0.250416	1.14311		ZNF365	1.02857	1.63022		SP6	-0.371969	-2.00491		ZNF112	0.156402	-6.9359		KLF10	188.667	-0.970385
EGR4	2	2	2	3	2	2	0.222392	-6.42271		PRDM1	-1.18442	1.38376		ZNF415	0.893085	1.24441		ZFTA	0.125329	-6.89114		KLF14	0.222392	-2.87822		KLF12	1094	-0.29692
FEZF1	31	29	27	11	12	14	-1.23349			PRDM5	3.41785	-8.47691		ZNF418	0.662965	1.17503		ZHX3	-0.157268	-1.3171		EGR4	0.222392	-6.42271		KLF13	318.667	-0.624654
FEZF2	2	2	3	2	2	2	-0.222392	1.59303		PRDM6	0.847997	-1.89629		ZNF444	0.0446109	2.00854		ZIC5	-0.119763	-7.05921		ZNF75A	0.237468	-1.87245		MECOM	10	-2.90689
FIZ1	122	120	90	105	120	76	-0.14142			PRDM12	1.078	-1.67148		ZSCAN18	1.28982	1.01334		ZNF7	0.897526	-4.04737		ZNF512B	0.318176	-6.77661		OSR1	61	-0.128156
GFI1	38	37	37	55	53	77	0.724027	-2.99161		PRDM14	0.222392	1.09334		ZNF454	0.192645	1.00834		ZNF23	0.93587	-6.29665		KLF11	0.327677	-4.67496		OSR2	7.66667	1.71621
GFI1B	2	3	2	2	2	2	-0.222392	-1.94173		PRDM16	-3.50779	-4.30077		ZNF467	-0.580461	1.16784		ZNF26	0.639206	-3.13252		ZNF550	0.36606	-4.81936		OVOL1	3	0.169925
GLI1	24	26	24	45	42	56	0.950418			SP5	0.466568	-5.13047		ZSCAN4	0	1.16021		ZNF30	0.910203	-6.36087		ZNF195	0.395929	-3.09034		OVOL3	29.6667	0.521537
GLI2	151	194	140	144	162	128	-0.16029			SP6	-0.371969	-2.00491		ZNF514	0.553361	1.2446		HIVEP2	-0.493959	-2.12564		ZNF665	0.409876	-7.22697		PLAGL1	444	-0.173291
GLI3	507	510	422	445	433	386	-0.18707			ZFTA	0.125329	-6.89114		ZNF521	-0.70044	1.15378		HIVEP3	-2.41504	-2.80362		ZKSCAN5	0.413369	-2.50767		PRDM4	273.667	-0.111552
GLI4	24	17	14	21	23	20	0.21864	2.55582		ZHX3	-0.157268	-1.3171		ZNF534	0	1.00685		ZNF43	0.892332	-7.51329		ZNF169	0.443189	-7.62459		PRDM10	761	0.108228
GLIS1	3	4	5	2	4	3	-0.415037	-2.77065		ZIC4	0	1.10969		ZNF536	-1.33524	1.30495		ZNF44	0.81892	-1.32657		ZNF730	0.448816	-3.61474		RLF	444.667	-0.157616
GLIS2	143	143	129	115	116	91	-0.366051			ZIC5	-0.119763	-7.05921		ZNF560	3.54432	1.56699		ZSCAN22	-0.337996	-2.09532		SP5	0.466568	-5.13047		RREB1	96.6667	0.610053
GLIS3	127	137	146	3	4	3	-5.35755	-6.4844		ZNF7	0.897526	-4.04737		ZNF574	0.306609	1.59015		ZNF57	0.652077	-1.54473		ZNF263	0.47945	-1.1338		SNAI1	3	-2.47393
GTF3A	1515	1521	1589	1748	1796	1918	0.239976			ZNF23	0.93587	-6.29665		ZNF575	-0.115477	1.29748		ZNF69	1.03395	-7.68983		ZNF350	0.494981	-1.09952		SNAI2	1784	-0.202618
GZF1	259	296	266	323	303	364	0.270046			ZNF26	0.639206	-3.13252		ZNF581	-0.00283437	2.01644		ZNF75A	0.237468	-1.87245		ZNF260	0.527653	-4.04854		SP1	153.333	-0.207078
HIC1	46	49	37	77	71	52	0.599462			ZNF30	0.910203	-6.36087		ZNF624	-0.412054	1.07791		ZNF77	-0.20014	-3.16903		ZNF304	0.542486	-6.77636		SP2	1343.67	-0.0516747
HIC2	605	607	593	752	766	700	0.297261	1.34752		HIVEP2	-0.493959	-2.12564		ZNF630	0	1.05938		ZNF81	-0.244557	-2.6033		ZNF468	0.592576	-6.70261		SP3	358.333	-0.202509
HINFP	202	170	207	239	257	273	0.40942			HIVEP3	-2.41504	-2.80362		ZNF648	-0.222392	1.09587		ZNF83	0.0361338	-8.04999		ZNF329	0.66177	-7.72778		SP4	2	0
HIVEP1	233	248	247	233	233	251	-0.0219653			ZNF43	0.892332	-7.51329		ZNF662	0	1.2868		ZFPM1	-0.537657	-2.55321		ZNF599	0.664931	-6.01199		SP7	66.3333	-0.413224
HIVEP2	256	270	288	194	182	202	-0.493959	-2.12564		ZNF44	0.81892	-1.32657		ZNF679	4.24793	1.16516		ZNF90	1.56121	-7.55663		ZNF253	0.681431	-7.19151		SP8	1889	0.0714972
HIVEP3	15	20	13	2	3	4	-2.41504	-2.80362		ZSCAN22	-0.337996	-2.09532		ZNF697	-0.0630453	1.11418		ZNF91	0.560356	-1.63014		ZNF420	0.712046	-2.44415		SUZ12	847.333	-0.416172
IKZF1	5	7	4	4	4	5	-0.29956	6.23759		ZNF57	0.652077	-1.54473		ZNF716	0.584963	7.92297		ZNF93	4.99064	-2.67849		ZNF879	0.736966	-1.14172		TRPS1	165	-0.622362
IKZF2	33	42	35	21	19	23	-0.80408			ZNF69	1.03395	-7.68983		ZNF723	5.10154	1.13257		ZSCAN12	0.736966	-1.58244		ZSCAN12	0.736966	-1.58244		TSHZ1	273.667	0.43094
IKZF3	4	5	3	13	18	11	1.80735			ZNF75A	0.237468	-1.87245		ZFP2	0.283793	1.02702		ZNF99	3.69735	-2.27501		ZNF513	0.756729	-6.72756		WT1	2323.67	0.0299026
IKZF4	71	48	54	77	77	75	0.404576			ZNF77	-0.20014	-3.16903		ZFP62	0.465206	1.20416		ZNF107	0.752491	-3.34663		ZNF284	0.765535	-6.93559		YY1	29.6667	-0.382248
IKZF5	449	433	490	489	484	517	0.119032			ZNF81	-0.244557	-2.6033		ZNF774	0.205114	3.25575		ZNF112	0.156402	-6.9359		ZNF234	0.769772	-2.39403		ZBTB3	356.333	-0.650481
INSM2	2	2	2	2	2	2	0	-1.00671		ZNF83	0.0361338	-8.04999		ZNF775	-0.557218	1.46301		ZNF114	0.220645	-2.00639		ZNF155	0.852774	-7.44003		ZBTB5	867.667	0.0490434
JAZF1	136	162	154	197	191	196	0.369646			ZFPM1	-0.537657	-2.55321		SALL4	1.05445	1.04035		ZNF117	1.96919	-4.79369		ZNF737	0.855943	-3.20888		ZBTB10	40.6667	0.123382
KLF1	3	3	2	3	2	2	-0.192645	1.03849		ZNF90	1.56121	-7.55663		ZNF807P		1.30069		ZNF138	1.03035	-3.20906		ZNF7	0.897526	-4.04737		ZBTB12	301.667	-0.553265
KLF10	281	274	295	233	232	224	-0.302959			ZNF91	0.560356	-1.63014		ZNF829	1.28011	1.01464		ZNF141	1.78018	-8.87548		ZNF23	0.93587	-6.29665		ZEB1	238.667	-0.756976
KLF11	380	384	338	459	443	481	0.327677	-4.67496		ZNF93	4.99064	-2.67849		HIC2	0.297261	1.34752		ZBTB16	0	-6.54222		ZNF331	0.959358	-4.93046		ZEB2	415	-0.128521
KLF12	347	349	413	198	188	180	-0.970385			ZSCAN12	0.736966	-1.58244		GLI4	0.21864	2.55582		ZNF155	0.852774	-7.44003		ZNF578	1	-7.94704		ZFHX4	258.667	0.499251
KLF13	1369	1370	1293	1139	1133	1010	-0.29692			ZNF98	1.51245	1.61709						GFI1	0.724027	-2.99161		ZNF814	1.03762	-4.57586		ZFP28	1200	0.655803
KLF14	2	2	2	2	2	3	0.222392	-2.87822		ZNF99	3.69735	-2.27501						ZNF169	0.443189	-7.62459		ZNF860	1.04307	-4.51416		ZHX1	148	-0.0257631
KLF15	159	150	151	124	128	118	-0.314109	1.72791		ZNF107	0.752491	-3.34663						ZNF180	0.774319	-2.80085		PRDM12	1.078	-1.67148		ZHX2	157.667	-0.0626709
KLF16	283	287	253	357	355	267	0.250416	1.14311		ZNF112	0.156402	-6.9359						ZNF195	0.395929	-3.09034		ZNF778	1.12276	-2.19537		ZIC2	71	-0.420108
KLF17	2	2	2	2	2	2	0			ZNF114	0.220645	-2.00639						ZNF208	1.87336	-4.48453		EGR2	1.32716	-3.31347		ZNF2	420.667	0.424979
KLF2	35	43	30	32	40	22	-0.200299	-5.73048		ZNF117	1.96919	-4.79369						TSHZ2	-0.222392	-2.67489		ZNF541	1.39232	-4.18115		ZNF3	65.3333	0.0678154
KLF3	869	867	842	868	843	906	0.0216617			ZNF135	0	1.10506						ZNF219	-0.904703	-2.40151		ZNF732	1.41504	-1.18191		ZNF8	187.667	0.621291
KLF4	768	761	691	1135	1144	930	0.531564			ZNF138	1.03035	-3.20906						ZNF234	0.769772	-2.39403		ZNF90	1.56121	-7.55663		ZNF10	566.333	0.549318
KLF5	919	911	1020	698	674	700	-0.459938			ZNF141	1.78018	-8.87548						ZNF250	-0.295223	-1.86965		ZNF701	1.56172	-7.39477		ZNF12	188	0.394718
KLF6	524	518	503	455	449	440	-0.201074			ZBTB16	0	-6.54222						ZNF253	0.681431	-7.19151		ZNF347	1.59319	-8.27946		ZNF14	87	0.0110977
KLF7	491	492	497	413	398	421	-0.264595			ZNF155	0.852774	-7.44003						ZNF257	5.738	-6.16194		ZNF141	1.78018	-8.87548		ZNF16	67	0.882867
KLF8	194	172	202	11	13	16	-3.82782			GFI1	0.724027	-2.99161						ZNF260	0.527653	-4.04854		ZNF208	1.87336	-4.48453		ZNF17	35	-0.533682
KLF9	672	695	671	718	749	757	0.126003			ZKSCAN7	-0.192645	1.00366						ZNF263	0.47945	-1.1338		ZSCAN1	1.9386	-8.93056		ZNF18	9	0.231326
MAZ	753	750	629	725	726	556	-0.0871668			ZNF169	0.443189	-7.62459						ZNF264	3.14815	-4.70233		ZNF471	1.95217	-2.23469		ZNF19	6.33333	1.078
MECOM	477	466	531	312	317	327	-0.624654			ZNF180	0.774319	-2.80085						ZNF284	0.765535	-6.93559		ZNF117	1.96919	-4.79369		ZNF20	337.667	0.468719
MYNN	246	232	240	225	227	254	-0.0243157			ZNF195	0.395929	-3.09034						ZNF292	-0.382298	-1.17825		ZNF491	2.32193	-1.44397		ZNF22	1467	0.0022965
MZF1	29	30	29	30	26	17	-0.269607			ZIC1	0.432959	1.08713						ZBTB43	1.50488	-3.56164		ZNF518B	2.4932	-6.50394		ZNF24	46.6667	-1.09472
OSR1	88	74	63	10	9	11	-2.90689			ZNF208	1.87336	-4.48453						ZNF304	0.542486	-6.77636		ZNF586	2.52195	-9.02475		ZNF25	794	0.606933
OSR2	73	60	67	68	67	48	-0.128156			ZNF213	-0.109229	1.32517						ZNF317	0.32641	-1.73354		ZNF556	2.82326	-7.24411		ZNF28	111.333	0.891851
OVOL1	2	3	2	9	8	6	1.71621			TSHZ2	-0.222392	-2.67489						ZNF320	5.15536	-4.51987		BNC1	2.84327	-1.24167		ZNF32	455	-0.109856
OVOL2	34	34	39	48	46	40	0.324622			ZNF219	-0.904703	-2.40151						ZNF329	0.66177	-7.72778		ZNF264	3.14815	-4.70233		ZNF33A	265.667	-0.0706479
OVOL3	3	2	3	3	2	4	0.169925			ZNF223	0.415037	1.0854						ZNF331	0.959358	-4.93046		ZNF763	3.36923	-6.12766		ZNF33B	38.3333	0.0381351
PATZ1	475	449	479	444	488	445	-0.0269864			ZNF232	0.951844	1.1367						ZFP64	0.110269	-3.2482		PRDM5	3.41785	-8.47691		ZNF34	6	0.263034
PEG3	2	2	3	2	2	2	-0.222392			ZNF234	0.769772	-2.39403						ZBTB46	0.350497	-4.71313		ZNF99	3.69735	-2.27501		ZNF35	400.333	-1.0548
PLAG1	193	195	214	234	235	252	0.260236			ZNF250	-0.295223	-1.86965						ZNF347	1.59319	-8.27946		ZNF667	4.85415	-2.32984		ZKSCAN1	477.667	0.568944
PLAGL1	16	24	22	33	23	33	0.521537			ZNF253	0.681431	-7.19151						ZNF350	0.494981	-1.09952		ZNF93	4.99064	-2.67849		ZNF37A	224.333	0.350069
PLAGL2	905	887	873	1023	976	990	0.165527			ZNF257	5.738	-6.16194						ZNF354A	-0.0800395	-5.66997		ZNF439	5	-5.04183		ZNF37BP	2	0
PRDM1	6	9	10	4	4	3	-1.18442	1.38376		ZNF260	0.527653	-4.04854						ZNF354C	6.26366	-2.2783		ZNF722	5.0842	-1.58693		ZNF37CP	49.3333	0.441269
PRDM10	296	307	284	260	270	291	-0.111552			ZNF263	0.47945	-1.1338						ZNF366	0	-1.42027		ZNF320	5.15536	-4.51987		ZSCAN21	239	-0.0219653
PRDM12	4	3	2	4	7	8	1.078	-1.67148		ZNF264	3.14815	-4.70233						ZNF383	0.10758	-4.29748		ZNF610	5.32193	-1.59694		HIVEP1	195	-0.12512
PRDM14	2	2	2	2	2	3	0.222392	1.09334		ZNF284	0.765535	-6.93559						ZNF398	0.297781	-7.37783		ZNF257	5.738	-6.16194		ZNF41	24.3333	-0.269607
PRDM15	102	108	92	81	86	88	-0.244051			ZNF292	-0.382298	-1.17825						ZNF414	-0.21901	-2.42328		ZNF735	6.18322	-1.98606		MZF1	317.667	0.569903
PRDM16	33	28	30	3	2	3	-3.50779	-4.30077		ZBTB43	1.50488	-3.56164						ZNF420	0.712046	-2.44415		ZNF354C	6.26366	-2.2783		ZNF45	184.333	-0.0436824
PRDM4	474	518	510	435	440	457	-0.173291			ZNF304	0.542486	-6.77636						ZNF423	-2.50779	-1.62187		ZNF727	6.57659	-1.14478		ZBTB25	227	0.27452
PRDM5	8	6	2	49	62	60	3.41785	-8.47691		FEZF2	-0.222392	1.59303						ZNF439	5	-5.04183		ZNF525	7.1404	-6.30356		ZNF48	46.3333	-0.681959
PRDM6	75	65	50	102	116	124	0.847997	-1.89629		ZNF317	0.32641	-1.73354						ZNF442	1.19794	-1.12102		CTCFL	8.08304	-2.379		BCL6	7.66667	0.616671
PRDM7	2	2	2	2	2	2	0			ZNF320	5.15536	-4.51987						ZNF462	0.168153	-6.80664						ZNF56P	101.667	-0.21901
PRDM9	2	2	3	2	2	2	-0.222392			ZNF329	0.66177	-7.72778						ZNF468	0.592576	-6.70261						ZBTB17	22.3333	1.60666
RBAK	437	415	482	588	614	650	0.473325			ZNF331	0.959358	-4.93046						ZNF469	-1.37851	-3.4288						BCL6B	29.6667	1.19033
REPIN1	1235	1269	1027	1239	1247	1099	0.0218963			ZFP64	0.110269	-3.2482						ZNF471	1.95217	-2.23469						ZNF66	30.3333	0.441705
RLF	684	711	723	707	740	836	0.108228			ZBTB46	0.350497	-4.71313						ZNF480	0.635874	-1.10211						ZNF70	91.3333	0.0646091
RREB1	514	499	475	469	457	408	-0.157616			ZNF347	1.59319	-8.27946						ZNF486	1.43862	-8.67096						ZNF71	2	0
SALL1	371	374	329	412	442	426	0.25315			ZNF350	0.494981	-1.09952						ZNF487	0.933573	-3.51103						ZNF73P	261.667	0.0240918
SALL2	468	443	408	425	425	396	-0.0821405			ZNF354A	-0.0800395	-5.66997						ZNF488	-2.70695	-1.91201						ZNF74	#N/A
SALL3	190	201	174	186	165	141	-0.199593			ZNF354C	6.26366	-2.2783						ZNF491	2.32193	-1.44397						ZNF75BP	#N/A
SALL4	5	4	4	9	9	9	1.05445	1.04035		ZNF365	1.02857	1.63022						ZNF492	0.839028	-1.20834						ZNF75CP	493	0.19167
SCAPER	623	605	590	347	348	360	-0.785109			ZNF366	0	-1.42027						ZSCAN5B	0.378512	-1.86532						ZNF75D	102.333	-0.647798
SCRT1	2	2	2	2	2	2	0	-1.75511		ZNF383	0.10758	-4.29748						ZBTB45	0.0440072	-7.74069						ZNF76	32.6667	-0.153474
SCRT2	2	2	2	2	2	2	0	-1.41947		ZNF398	0.297781	-7.37783						ZNF512B	0.318176	-6.77661						ZNF79	2	0
SNAI1	62	71	57	100	92	98	0.610053			ZNF414	-0.21901	-2.42328						ZNF513	0.756729	-6.72756						ZNF80	450	0.0972475
SNAI2	18	17	15	4	2	3	-2.47393			ZNF415	0.893085	1.24441						GLIS3	-5.35755	-6.4844						ZNF84	61	4.93074
SNAI3	15	10	9	12	14	12	0.160465			ZNF418	0.662965	1.17503						ZNF518B	2.4932	-6.50394						ZNF85	52.3333	-0.259968
SP1	2056	1986	2117	1785	1773	1794	-0.202618			ZNF420	0.712046	-2.44415						ZNF525	7.1404	-6.30356						ZFPM2	558.333	0.154398
SP2	186	190	155	157	158	145	-0.207078			ZNF423	-2.50779	-1.62187						ZNF529	0.335603	-6.8703						ZNF92	651	0.581642
SP3	1361	1345	1472	1316	1279	1436	-0.0516747			ZNF439	5	-5.04183						TSHZ3	-2.32193	-1.38191						ZNF100	225.333	0.256221
SP4	435	394	408	353	347	375	-0.202509			ZNF442	1.19794	-1.12102						ZNF541	1.39232	-4.18115						ZNF101	1592	0.0320714
SP5	21	20	14	26	28	22	0.466568	-5.13047		ZNF444	0.0446109	2.00854						ZNF544	0	-4.65607						ZNF106	877	0.361396
SP6	8	8	6	8	5	4	-0.371969	-2.00491		ZSCAN18	1.28982	1.01334						ZNF550	0.36606	-4.81936						ZNF121	141	-0.170304
SP7	2	2	2	2	2	2	0			ZNF454	0.192645	1.00834						ZNF554	-0.0995357	-1.07889						ZNF124	587	0.0297985
SP8	95	88	82	67	68	64	-0.413224			ZNF462	0.168153	-6.80664						ZNF556	2.82326	-7.24411						ZNF131	14.3333	0.725825
SP9	3	5	2	6	3	4	0.378512			ZNF467	-0.580461	1.16784						ZNF567	0.643734	-4.90132						ZNF132	64.6667	-0.114333
SUZ12	1733	1771	1889	1817	1802	2048	0.0714972			ZNF468	0.592576	-6.70261						ZNF568	1.34013	-7.58427						ZNF133	506.333	0.751923
TRPS1	1096	1106	1190	802	825	915	-0.416172			ZNF469	-1.37851	-3.4288						ZNF577	0.460841	-2.58762						ZNF134	207.333	0.714717
TSHZ1	257	283	222	176	170	149	-0.622362			ZNF471	1.95217	-2.23469						ZNF578	1	-7.94704						ZNF136	172.667	0.611667
TSHZ2	2	3	2	2	2	2	-0.222392	-2.67489		ZNF480	0.635874	-1.10211						ZNF584	0.265142	-1.64944						ZNF140	444.333	0.291673
TSHZ3	27	29	34	6	5	7	-2.32193	-1.38191		ZNF486	1.43862	-8.67096						ZNF586	2.52195	-9.02475						ZNF142	348.333	0.0577437
VEZF1	704	708	745	526	514	594	-0.400618			ZNF487	0.933573	-3.51103						ZNF599	0.664931	-6.01199						ZNF143	2193	0.0499762
WIZ	505	477	476	510	510	409	-0.0289848	-6.91411		ZNF488	-2.70695	-1.91201						ZNF600	0.342844	-8.15531						ZNF146	776	-0.488434
WT1	183	205	221	283	265	273	0.43094			ZNF491	2.32193	-1.44397						ZNF606	1.35513	-3.67513						ZNF148	5.66667	0
YY1	2250	2255	2323	2270	2304	2397	0.0299026			ZNF492	0.839028	-1.20834						ZNF610	5.32193	-1.59694						ZNF154	25.3333	0.547488
YY2	25	34	24	41	34	33	0.379848			ZSCAN4	0	1.16021						ZNF626	3.48113	-1.36373						ZNF157	298.333	0.196565
ZBTB1	239	201	255	215	219	229	-0.0680041			ZSCAN5B	0.378512	-1.86532						ZIM2	0	-2.43675						ZNF160	544.667	-0.400618
ZBTB10	822	855	839	826	860	917	0.0490434			ZBTB45	0.0440072	-7.74069						ZNF665	0.409876	-7.22697						VEZF1	34.6667	0.945552
ZBTB11	718	679	727	683	654	747	-0.0274285	-2.14642		ZNF512B	0.318176	-6.77661						ZNF667	4.85415	-2.32984						ZNF165	142	0.50109
ZBTB12	42	43	27	40	42	40	0.123382			ZNF513	0.756729	-6.72756						ZNF677	6.04803	-1.66119						ZNF174	90.3333	-0.117523
ZBTB14	150	146	175	119	118	137	-0.332689			ZNF514	0.553361	1.2446						ZNF683	0	-2.34268						ZNF175	2	0
ZBTB16	2	2	2	2	2	2	0	-6.54222		GLIS3	-5.35755	-6.4844						CASZ1	-0.0529489	-2.81992						ZNF177	103.333	0.449576
ZBTB17	133	128	94	104	105	96	-0.21901			ZNF518B	2.4932	-6.50394						ZNF695	0.253547	-7.4552						ZNF181	151.667	-0.332669
ZBTB18	453	452	468	262	266	289	-0.748924			ZNF521	-0.70044	1.15378						ZNF699	0.683143	-1.77499						ZNF182	158.667	-0.00604905
ZBTB2	244	233	230	414	420	459	0.87094			ZNF525	7.1404	-6.30356						ZNF701	1.56172	-7.39477						ZNF184	54	-0.0438543
ZBTB20	142	144	134	27	33	25	-2.30485			ZNF529	0.335603	-6.8703						ZNF703	-0.248284	-6.67845						ZSCAN26	259.333	0.658183
ZBTB21	638	709	711	572	594	596	-0.224029			ZNF534	0	1.00685						ZNF710	-0.0925661	-2.02348						ZNF189	652.667	-0.252806
ZBTB22	113	132	97	84	76	66	-0.597674			ZNF536	-1.33524	1.30495						ZNF717	-0.13065	-8.07922						ZKSCAN8	69.6667	0.0926493
ZBTB24	357	405	394	413	430	457	0.16937			TSHZ3	-2.32193	-1.38191						ZNF722	5.0842	-1.58693						ZSCAN9	299.333	-0.378017
ZBTB25	188	188	194	189	196	168	-0.0436824			ZNF541	1.39232	-4.18115						ZNF727	6.57659	-1.14478						ZNF197	451.333	0.766387
ZBTB26	119	103	124	147	144	165	0.398262			ZNF544	0	-4.65607						ZNF730	0.448816	-3.61474						ZNF200	149.667	0.525169
ZBTB3	32	41	43	36	27	26	-0.382248			ZNF550	0.36606	-4.81936						ZNF732	1.41504	-1.18191						ZNF202	111	0.678939
ZBTB32	6	5	3	5	6	5	0.192645			ZNF554	-0.0995357	-1.07889						ZNF735	6.18322	-1.98606						ZIC3	64.6667	0.314511
ZBTB33	1026	1014	1072	1282	1304	1469	0.38186			ZNF556	2.82326	-7.24411						ZNF737	0.855943	-3.20888						ZNF205	2	0
ZBTB34	514	500	535	873	822	900	0.744397			ZNF560	3.54432	1.56699						ZNF763	3.36923	-6.12766						ZSCAN10	2748.33	0.5172
ZBTB37	239	234	251	214	206	212	-0.196065			ZNF567	0.643734	-4.90132						ZNF778	1.12276	-2.19537						ZNF207	152.667	0.159724
ZBTB38	232	233	226	220	223	201	-0.101625			ZNF568	1.34013	-7.58427						ZNF782	0.577545	-1.48036						ZNF211	161.667	0.190522
ZBTB39	415	420	405	487	473	457	0.1925			ZNF574	0.306609	1.59015						ZNF786	0.426265	-1.18996						ZNF212	4	-0.5025
ZBTB4	185	159	184	173	185	149	-0.0585522			ZNF575	-0.115477	1.29748						ZNF788P		-4.0174						ZNF214	165	0.343954
ZBTB40	370	407	396	493	532	460	0.34026	-1.08591		ZNF577	0.460841	-2.58762						ZNF790	-0.133954	-1.02466						ZNF215	1062	-0.0754263
ZBTB41	491	494	587	197	197	220	-1.35629			ZNF578	1	-7.94704						ZNF791	0.291834	-4.44471						ZNF217	27	1.21057
ZBTB42	26	30	28	41	46	32	0.5025			ZNF581	-0.00283437	2.01644						ZNF793	0.822975	-3.66495						ZNF221	51.6667	0.816693
ZBTB43	266	263	292	754	751	825	1.50488	-3.56164		ZNF584	0.265142	-1.64944						WIZ	-0.0289848	-6.91411						ZNF222	55.3333	0.098915
ZBTB44	823	853	879	943	931	973	0.156119			ZNF586	2.52195	-9.02475						ZNF808	0.584963	-7.71459						ZNF224	123.667	0.507369
ZBTB45	157	146	149	159	180	127	0.0440072	-7.74069		ZNF599	0.664931	-6.01199						ZNF814	1.03762	-4.57586						ZNF225	130.667	0.366782
ZBTB46	25	30	25	31	37	34	0.350497	-4.71313		ZNF600	0.342844	-8.15531						ZNF823	0.574236	-6.70175						ZNF226	138.667	0.316735
ZBTB47	15	12	24	12	9	8	-0.814444			ZNF606	1.35513	-3.67513						ZNF831	-0.222392	-2.6096						ZNF227	7.66667	1.9386
ZBTB48	102	114	118	131	133	90	0.0839013			ZNF610	5.32193	-1.59694						ZNF835	0.736966	-3.32174						ZNF229	97.6667	0.881874
ZBTB49	43	49	35	58	51	62	0.429168			ZNF624	-0.412054	1.07791						ZNF843	-0.0588937	-2.74964						ZNF230	6.33333	0.440573
ZBTB5	568	535	575	349	360	360	-0.650481			ZNF626	3.48113	-1.36373						ZNF844	0	-8.84155						ZNF233	21.6667	0.407658
ZBTB6	391	401	403	374	368	406	-0.057888			ZNF630	0	1.05938						ZNF846	-0.0627358	-2.11629						ZNF235	180	-0.513771
ZBTB7A	191	162	141	142	153	114	-0.27241			ZNF648	-0.222392	1.09587						ZNF850	0.705463	-3.06023						ZNF236	272.333	-0.748924
ZBTB7B	379	355	317	224	240	217	-0.626036			ZIM2	0	-2.43675						ZNF852	0.154975	-7.45497						ZBTB18	2	0
ZBTB7C	4	2	3	2	2	4	-0.169925	-1.16809		ZNF662	0	1.2868						BCL11B	-2.60528	-1.99149						ZNF239	179	-0.0239789
ZBTB8A	91	80	85	70	68	61	-0.363375			ZNF665	0.409876	-7.22697						ZBTB7C	-0.169925	-1.16809						ZNF248	181.667	0.238363
ZBTB8B	23	20	33	31	24	28	0.127112			ZNF667	4.85415	-2.32984						ZNF860	1.04307	-4.51416						ZNF251	752	0.464476
ZBTB9	158	166	169	221	225	222	0.43826			ZNF677	6.04803	-1.66119						ZNF875	0.449336	-8.07025						ZNF254	196.667	0.956644
ZEB1	443	447	438	309	312	284	-0.553265			ZNF679	4.24793	1.16516						ZNF878	1.69268	-8.77082						ZNF256	384	0.228877
ZEB2	391	399	420	234	222	260	-0.756976			ZNF683	0	-2.34268						ZNF879	0.736966	-1.14172						ZNF266	494	0.398903
ZFAT	98	91	95	73	64	71	-0.449307			CASZ1	-0.0529489	-2.81992						ZNF891	0.543142	-4.09966						ZNF267	447.667	1.22634
ZFHX2	22	25	15	24	23	18	0.0681715			ZNF695	0.253547	-7.4552						SCRT1	0	-1.75511						ZNF268	603.667	0.544121
ZFHX3	787	820	807	669	653	738	-0.228781	-5.34256		ZNF697	-0.0630453	1.11418						SCRT2	0	-1.41947						ZNF271P	716.667	0.61891
ZFHX4	462	450	449	389	410	446	-0.128521			ZNF699	0.683143	-1.77499						ZXDB	0.220179	-1.59125						ZNF273	223.333	0.00647433
ZFP1	274	240	264	220	228	246	-0.164834			ZNF701	1.56172	-7.39477						ZBTB11	-0.0274285	-2.14642						ZNF274	453.667	0.467937
ZFP14	123	137	151	130	124	161	0.0139729			ZNF703	-0.248284	-6.67845						ZKSCAN5	0.413369	-2.50767						ZNF275	154	0.863064
ZFP2	16	11	19	16	20	20	0.283793	1.02702		ZNF710	-0.0925661	-2.02348						ZSCAN1	1.9386	-8.93056						ZNF276	240.333	-0.518769
ZFP28	187	172	190	258	239	279	0.499251			ZNF716	0.584963	7.92297						ZBTB40	0.34026	-1.08591						ZNF277	459	-0.0269864
ZFP3	2	2	2	5	3	2	0.736966			ZNF717	-0.13065	-8.07922						ZFHX3	-0.228781	-5.34256						PATZ1	7	1.80735
ZFP30	236	222	248	271	278	311	0.284668			ZNF722	5.0842	-1.58693														ZNF280A	285.333	0.983244
ZFP37	2	2	2	4	2	2	0.415037			ZNF723	5.10154	1.13257														ZNF280B	399.667	0.484465
ZFP41	43	56	59	76	94	62	0.5542			ZNF727	6.57659	-1.14478														ZNF280C	2	0
ZFP42	19	19	14	181	165	177	3.33023			ZNF730	0.448816	-3.61474														ZNF280D	801.667	0.00963004
ZFP57	2	2	2	2	2	2	0			ZNF732	1.41504	-1.18191														ZNF281	443	0.121097
ZFP62	184	171	189	247	237	267	0.465206	1.20416		ZNF735	6.18322	-1.98606														ZNF282	191.667	1.06939
ZFP64	337	329	316	342	366	352	0.110269	-3.2482		ZNF737	0.855943	-3.20888														ZNF283	2	-0.222392
ZFP69	76	63	73	81	65	88	0.142444			ZFP2	0.283793	1.02702														ZNF285	#N/A
ZFP69B	65	57	62	116	124	114	0.944044			ZFP62	0.465206	1.20416														ZNF285BP	2	0
ZFP82	2	2	2	2	2	2	0			ZNF763	3.36923	-6.12766														ZNF285CP	#N/A
ZFP90	451	514	514	578	580	636	0.278558			ZNF774	0.205114	3.25575														ZNF285DP	317.667	0.474268
ZFP91	1017	997	998	893	910	985	-0.111491			ZNF775	-0.557218	1.46301														ZNF286A	34.6667	0.342888
ZFP92	5	9	8	2	2	3	-1.65208			ZNF778	1.12276	-2.19537														ZNF286B	86.3333	0.316369
ZFPM1	17	14	14	12	10	9	-0.537657	-2.55321		ZNF782	0.577545	-1.48036														ZNF287	28.3333	-2.30485
ZFPM2	57	64	67	53	60	44	-0.259968			ZNF786	0.426265	-1.18996														ZBTB20	351.667	-0.785109
ZFTA	376	413	401	420	441	437	0.125329	-6.89114		ZNF788P		-4.0174														SCAPER	12.6667	0.160465
ZFX	492	521	511	383	382	411	-0.373975			ZNF790	-0.133954	-1.02466														SNAI3	587.333	-0.224029
ZFY	2	2	2	2	2	2	0			ZNF791	0.291834	-4.44471														ZBTB21	110	0.708111
ZHX1	770	765	750	1143	1181	1276	0.655803			ZNF793	0.822975	-3.66495														ZNF296	75.3333	-0.597674
ZHX2	144	169	139	150	154	140	-0.0257631			SALL4	1.05445	1.04035														ZBTB22	85	-0.244051
ZHX3	208	213	189	194	163	190	-0.157268	-1.3171		WIZ	-0.0289848	-6.91411														PRDM15	9.66667	1.53605
ZIC1	6	8	6	9	7	11	0.432959	1.08713		ZNF807P		1.30069														ZNF300	343	0.458205
ZIC2	175	160	159	157	156	160	-0.0626709			ZNF808	0.584963	-7.71459														ZNF302	101.667	-0.186126
ZIC3	72	74	62	97	124	112	0.678939			ZNF814	1.03762	-4.57586														ZKSCAN3	85	-0.0335526
ZIC4	2	2	2	2	2	2	0	1.10969		ZNF823	0.574236	-6.70175														ZKSCAN4	2.33333	0.222392
ZIC5	191	193	206	184	182	177	-0.119763	-7.05921		ZNF829	1.28011	1.01464														ZNF311	12.3333	-1.23349
ZIK1	30	33	32	487	508	500	3.97607			ZNF831	-0.222392	-2.6096														FEZF1	162.667	0.0208443
ZIM2	2	2	2	2	2	2	0	-2.43675		ZNF835	0.736966	-3.32174														ZNF316	869.667	0.0535123
ZIM3	2	2	2	2	2	2	0			ZNF843	-0.0588937	-2.74964														ZNF318	123	0.550197
ZKSCAN1	808	828	859	385	384	432	-1.0548			ZNF844	0	-8.84155														ZNF319	278.333	-0.0205858
ZKSCAN2	221	255	222	231	221	239	-0.0145413			ZNF846	-0.0627358	-2.11629														ZNF322	28.3333	-0.544805
ZKSCAN3	125	112	110	104	97	104	-0.186126			ZNF850	0.705463	-3.06023														ZSCAN31	109	0.495166
ZKSCAN4	88	88	85	86	92	77	-0.0335526			ZNF852	0.154975	-7.45497														ZNF324	75.3333	0.4193
ZKSCAN5	285	265	315	374	375	403	0.413369	-2.50767		BCL11B	-2.60528	-1.99149														ZNF324B	1044.33	0.0297761
ZKSCAN7	2	2	4	2	3	2	-0.192645	1.00366		ZBTB7C	-0.169925	-1.16809														ZNF326	733	0.157188
ZKSCAN8	777	768	788	630	624	704	-0.252806			ZNF860	1.04307	-4.51416														ZNF330	33	-0.854459
ZNF10	112	116	138	174	181	208	0.621291			ZNF875	0.449336	-8.07025														ZNF333	2	0
ZNF100	404	425	476	618	624	711	0.581642			ZNF878	1.69268	-8.77082														ZNF334	215.333	0.128376
ZNF101	203	188	175	214	216	246	0.256221			ZNF879	0.736966	-1.14172														ZNF335	330	0.270046
ZNF106	1525	1564	1582	1545	1578	1653	0.0320714			ZNF891	0.543142	-4.09966														GZF1	10.3333	-0.472068
ZNF107	588	614	628	949	989	1145	0.752491	-3.34663		SCRT1	0	-1.75511														ZNF337	44.6667	0.324622
ZNF112	45	40	46	52	47	47	0.156402	-6.9359		SCRT2	0	-1.41947														OVOL2	48.3333	-0.389947
ZNF114	76	66	94	81	97	97	0.220645	-2.00639		ZXDB	0.220179	-1.59125														ZNF341	95.3333	0.0513469
ZNF117	59	75	79	249	255	330	1.96919	-4.79369		HIC2	0.297261	1.34752														ZNF343	24.6667	0.278716
ZNF12	368	369	424	557	539	603	0.549318			ZBTB11	-0.0274285	-2.14642														ZNF345	1351.67	0.38186
ZNF121	675	680	693	850	808	973	0.361396			ZKSCAN5	0.413369	-2.50767														ZBTB33	96.3333	0.250113
ZNF124	163	159	154	132	125	166	-0.170304			ZSCAN1	1.9386	-8.93056														ZNF354B	69	-0.120294
ZNF131	574	528	623	570	597	594	0.0297985			ZBTB40	0.34026	-1.08591														ZNF358	44.6667	-0.153079
ZNF132	11	10	5	15	16	12	0.725825			ZFHX3	-0.228781	-5.34256														ZSCAN20	153.333	-0.730049
ZNF133	66	67	77	70	61	63	-0.114333			GLI4	0.21864	2.55582														ZNF362	334.667	-0.431468
ZNF134	303	299	300	503	489	527	0.751923																			ZNF367	141.667	-0.114171
ZNF135	2	2	2	2	2	2	0	1.10506																		ZNF382	205	-0.05297
ZNF136	117	122	140	211	212	199	0.714717																			ZNF384	27.6667	-0.44514
ZNF138	368	383	378	727	734	845	1.03035	-3.20906																		ZSCAN23	185.333	0.331039
ZNF14	139	147	143	185	182	197	0.394718																			ZNF391	21	-0.110183
ZNF140	101	114	124	159	157	202	0.611667																			ZSCAN16	2	0
ZNF141	169	170	174	556	540	666	1.78018	-8.87548																		KLF17	184.333	0.259387
ZNF142	359	332	398	453	448	432	0.291673																			ZNF394	341.667	-0.565597
ZNF143	340	333	331	352	343	350	0.0577437																			ZNF395	18.3333	-0.263034
ZNF146	2043	2085	2227	2073	2140	2366	0.0499762																			ZNF396	105.667	-0.250082
ZNF148	1058	1073	1135	719	755	854	-0.488434																			ZNF397	62.3333	2.37697
ZNF154	7	4	6	6	4	7	0																			ZNF404	69.3333	-0.449307
ZNF155	29	22	16	40	40	41	0.852774	-7.44003																		ZFAT	152.667	-0.313081
ZNF157	15	15	22	21	23	32	0.547488																			ZNF407	123	0.461388
ZNF16	83	84	92	87	91	83	0.0110977																			ZNF408	21.6667	0.0681715
ZNF160	258	235	288	303	282	310	0.196565																			ZFHX2	5.66667	-0.234465
ZNF165	18	23	13	33	37	34	0.945552																			ZNF410	131.333	1.1302
ZNF169	64	65	74	88	90	98	0.443189	-7.62459																		ZNF416	68.3333	0.321928
ZNF17	43	33	33	64	73	64	0.882867																			ZNF417	111.667	0.600115
ZNF174	101	110	90	145	145	136	0.50109																			ZNF419	9	-0.0524674
ZNF175	100	94	100	90	85	96	-0.117523																			ZNF425	554.333	0.61211
ZNF177	2	2	2	2	2	2	0																			ZNF426	123.333	0.30738
ZNF18	55	38	59	36	36	33	-0.533682																			ZNF428	352.667	0.259221
ZNF180	122	121	123	198	186	242	0.774319	-2.80085																		ZNF429	263	4.33848
ZNF181	71	79	77	96	94	120	0.449576																			ZNF430	275.667	0.347448
ZNF182	170	193	210	158	132	165	-0.332669																			ZNF431	119.667	0.400377
ZNF184	171	154	153	166	150	160	-0.00604905																			ZNF432	47.6667	2.20568
ZNF189	158	159	176	243	256	279	0.658183																			ZNF433	228	0.359861
ZNF19	8	8	7	6	10	11	0.231326																			ZSCAN32	591	-0.253783
ZNF195	336	326	345	454	425	446	0.395929	-3.09034																		ZNF436	431	0.87094
ZNF197	355	378	434	279	291	328	-0.378017																			ZBTB2	48.3333	-0.311944
ZNF2	88	102	95	57	78	78	-0.420108																			ZNF438	262	1.04853
ZNF20	3	4	2	8	6	5	1.078																			ZNF440	110.333	0.903082
ZNF200	260	276	260	430	469	455	0.766387																			ZNF441	78.3333	0.458664
ZNF202	84	113	115	141	160	148	0.525169																			ZNF443	528	0.059501
ZNF205	64	50	42	66	76	52	0.314511																			ZNF445	14	-0.716207
ZNF207	1930	1863	1968	2679	2725	2841	0.5172																			ZNF446	158	-0.0241461
ZNF208	271	290	269	983	961	1097	1.87336	-4.48453																		ZNF449	433.333	0.16937
ZNF211	140	140	130	137	151	170	0.159724																			ZBTB24	838.667	-0.0512587
ZNF212	142	149	134	159	174	152	0.190522																			ZNF451	64	0.158698
ZNF213	138	133	113	136	126	94	-0.109229	1.32517																		ZNF460	110	0.211504
ZNF214	6	7	4	4	3	5	-0.5025																			ZNF461	1195	0.0218963
ZNF215	130	135	125	156	153	186	0.343954																			REPIN1	187	1.04971
ZNF217	1108	1099	1150	1036	1046	1104	-0.0754263																			ZNF470	256.667	0.391498
ZNF219	256	233	170	127	131	94	-0.904703	-2.40151																		ZNF473	2.33333	0
ZNF22	233	229	270	316	312	385	0.468719																			ZNF474	231.333	-0.164834
ZNF221	12	12	11	24	28	29	1.21057																			ZFP1	124.667	-0.332689
ZNF222	26	30	32	51	55	49	0.816693																			ZBTB14	7.33333	1.87447
ZNF223	2	2	2	2	3	3	0.415037	1.0854																		ZNF479	152	0.398262
ZNF224	51	51	53	59	55	52	0.098915																			ZBTB26	382.667	-0.057888
ZNF225	78	79	104	105	121	145	0.507369																			ZBTB6	371.667	1.18619
ZNF226	87	107	110	128	141	123	0.366782																			ZNF483	156	0.194408
ZNF227	108	112	114	140	131	145	0.316735																			ZNF484	130.333	1.00369
ZNF229	2	2	2	8	8	7	1.9386																			ZNF485	51.3333	0.047618
ZNF23	8	5	10	19	13	12	0.93587	-6.29665																		ZNF490	345	0.979241
ZNF230	49	58	52	94	91	108	0.881874																			ZNF493	568	1.65522
ZNF232	199	198	197	400	381	368	0.951844	1.1367																		ZSCAN5A	8.66667	0.893085
ZNF233	6	4	4	4	6	9	0.440573																			ZSCAN5C	2.66667	0.192645
ZNF234	69	61	70	118	109	114	0.769772	-2.39403																		ZSCAN5DP	685	-0.625799
ZNF235	17	17	15	22	27	16	0.407658																			ZNF496	5	-0.847997
ZNF236	259	249	263	180	193	167	-0.513771																			ZNF497	165	0.0383954
ZNF239	2	2	2	2	2	2	0																			ZSCAN25	123.333	0.331709
ZNF24	1400	1434	1560	1419	1425	1557	0.0022965																			ZNF500	2	0
ZNF248	179	181	186	171	188	178	-0.0239789																			ZNF501	2	0
ZNF25	101	98	100	52	47	41	-1.09472																			ZNF502	62	-0.665412
ZNF250	105	81	95	81	78	70	-0.295223	-1.86965																		ZNF503	233	0.173024
ZNF251	164	159	139	180	182	183	0.238363																			ZNF506	968.333	0.0660504
ZNF253	140	139	150	205	214	269	0.681431	-7.19151																		ZNF507	1889.33	0.363698
ZNF254	502	548	585	727	724	805	0.464476																			ADNP2	57	0.429168
ZNF256	112	91	101	210	184	196	0.956644																			ZBTB49	158.333	0.215827
ZNF257	22	22	26	1165	1203	1368	5.738	-6.16194																		ZNF510	91.3333	0.329848
ZNF26	118	97	133	176	181	185	0.639206	-3.13252																		ZNF511	450.333	-0.0555153
ZNF260	531	531	607	750	798	858	0.527653	-4.04854																		ZNF512	743.667	-0.0638773
ZNF263	333	346	323	464	469	464	0.47945	-1.1338																		ZNF516	207	1.40193
ZNF264	36	26	27	266	256	267	3.14815	-4.70233																		ZNF517	552.667	0.0281167
ZNF266	316	345	322	393	384	375	0.228877																			ZNF518A	209.333	0.0803016
ZNF267	352	350	422	465	475	542	0.398903																			ZNF519	22.6667	-0.612977
ZNF268	173	183	218	448	415	480	1.22634																			ZNF524	170.333	0.228995
ZNF271P	401	419	422	585	581	645	0.544121																			ZNF526	114.333	0.444785
ZNF273	447	451	502	684	705	761	0.61891																			ZNF527	7.66667	1.9386
ZNF274	214	203	250	224	209	237	0.00647433																			ZNF528	170.333	0.909717
ZNF275	328	317	339	458	441	462	0.467937																			ZNF530	138.333	0.0139729
ZNF276	95	84	75	164	146	152	0.863064																			ZFP14	98.3333	0.956644
ZNF277	355	324	354	240	226	255	-0.518769																			ZNF532	5.33333	0.192645
ZNF28	497	497	570	770	764	848	0.606933																			ZBTB32	29.6667	1.0163
ZNF280A	2	2	2	7	3	11	1.80735																			ZNF540	2.33333	-0.36257
ZNF280B	137	149	147	287	271	298	0.983244																			ZNF542P	91.6667	0.264084
ZNF280C	275	296	286	379	394	426	0.484465																			ZNF543	2	0
ZNF280D	2	2	2	2	2	2	0																			ZFP82	24.3333	-0.424885
ZNF281	760	779	850	809	754	842	0.00963004																			ZNF546	27.6667	0.620152
ZNF282	401	433	388	478	454	397	0.121097																			ZNF547	83.3333	-0.286881
ZNF283	88	100	86	194	190	191	1.06939																			ZNF548	151.667	0.881356
ZNF284	18	23	19	40	34	28	0.765535	-6.93559																		ZNF549	371	0.444281
ZNF285	2	2	3	2	2	2	-0.222392																			ZNF551	103.667	0.651414
ZNF285CP	2	2	2	2	2	2	0																			ZNF552	148.333	0.250767
ZNF286A	232	221	233	321	315	317	0.474268																			ZNF555	49.3333	0.111421
ZNF286B	27	21	34	31	35	38	0.342888																			ZNF557	160.333	0.70044
ZNF287	79	72	57	89	90	80	0.316369																			ZNF558	244.333	1.50644
ZNF292	848	833	875	640	611	710	-0.382298	-1.17825																		ZNF559	691.667	0.51905
ZNF296	71	77	54	132	104	94	0.708111																			ZNF561	623	0.206273
ZNF3	291	293	356	398	398	466	0.424979																			ZNF562	44.3333	0.516124
ZNF30	204	198	178	343	379	368	0.910203	-6.36087																		ZNF563	5.66667	0.387023
ZNF300	2	3	5	11	10	8	1.53605																			ZNF564	20.6667	0.0715533
ZNF302	253	259	237	341	333	355	0.458205																			ZNF565	269.333	0.12683
ZNF304	173	174	170	253	247	253	0.542486	-6.77636																		ZNF566	775	0.413177
ZNF311	2	2	2	2	2	3	0.222392																			ZNF569	133.333	0.205064
ZNF316	172	170	139	197	161	130	0.0208443																			ZNF570	117.333	1.0248
ZNF317	615	564	621	763	763	731	0.32641	-1.73354																		ZNF571	34.6667	1.24101
ZNF318	845	807	862	830	869	910	0.0535123																			ZNF572	37.6667	0.133678
ZNF319	81	93	78	126	123	120	0.550197																			ZNF573	132.667	0.735758
ZNF32	64	63	53	106	114	114	0.891851																			ZNF576	80.3333	0.327927
ZNF320	11	13	23	562	535	578	5.15536	-4.51987																		ZNF579	186.667	0.0312509
ZNF322	279	273	295	258	271	306	-0.0205858																			ZNF580	17.3333	0.378512
ZNF324	80	70	82	103	111	113	0.495166																			ZNF582	51.3333	1.17932
ZNF324B	56	55	58	83	76	67	0.4193																			ZNF583	226	0.627064
ZNF326	1001	1003	1065	1027	1007	1099	0.0297761																			ZNF585A	11	0.722466
ZNF329	138	157	150	225	233	246	0.66177	-7.72778																		ZNF585B	105.667	-0.130453
ZNF330	629	668	675	686	737	776	0.157188																			ZNF587	239	0.624742
ZNF331	121	116	105	212	238	215	0.959358	-4.93046																		ZNF587B	610.333	0.946632
ZNF333	62	61	56	31	32	36	-0.854459																			ZNF589	734	0.0533898
ZNF334	2	2	2	2	2	2	0																			ZNF592	2	0
ZNF335	209	198	184	230	230	186	0.128376																			ZNF593	215.667	1.75266
ZNF337	13	17	13	10	10	11	-0.472068																			ZNF594	61.3333	0.640919
ZNF33A	495	456	522	453	440	472	-0.109856																			ZNF595	16	0.630766
ZNF33B	292	274	271	253	260	284	-0.0706479																			ZNF596	241	0.546567
ZNF34	32	35	45	36	33	46	0.0381351																			ZNF597	531	-0.00632564
ZNF341	59	56	75	54	52	39	-0.389947																			ZNF598	364	0.735205
ZNF343	86	96	94	94	95	97	0.0513469																			ZNF605	380.667	0.977438
ZNF345	21	22	18	24	29	21	0.278716																			ZNF607	143.667	-0.279123
ZNF347	81	69	83	233	228	242	1.59319	-8.27946																		ZNF608	1147.33	0.130646
ZNF35	5	6	4	6	5	7	0.263034																			ZNF609	443.333	0.168976
ZNF350	80	65	70	99	101	103	0.494981	-1.09952																		ZNF611	110.667	0.65394
ZNF354A	107	102	106	94	98	106	-0.0800395	-5.66997																		ZNF613	871.667	0.773279
ZNF354B	83	83	77	100	87	102	0.250113																			ZNF614	206	0.210767
ZNF354C	2	2	2	146	160	155	6.26366	-2.2783																		ZNF615	598	0.687431
ZNF358	83	77	65	73	83	51	-0.120294																			ZNF616	906	0.183725
ZNF362	280	237	246	152	151	157	-0.730049																			ZNF618	69	-0.225376
ZNF365	7	7	11	18	18	15	1.02857	1.63022																		ZNF619	176.333	0.143242
ZNF366	2	2	2	2	2	2	0	-1.42027																		ZNF620	254.333	0.0344426
ZNF367	453	443	458	329	319	356	-0.431468																			ZNF621	219	-0.103775
ZNF37A	333	311	322	449	450	534	0.568944																			ZNF623	4.66667	1.22239
ZNF37BP	173	179	176	232	226	215	0.350069																			ZNF625	211.667	0.176186
ZNF37CP	2	2	2	2	2	2	0																			ZNF627	76	0.0191088
ZNF382	159	140	161	145	137	143	-0.114171																			ZNF628	143	-0.542879
ZNF383	50	61	44	47	56	64	0.10758	-4.29748																		ZNF629	36	0.379848
ZNF384	203	213	222	218	212	185	-0.05297																			YY2	670.667	0.142316
ZNF391	138	138	166	184	181	191	0.331039																			ZNF639	152.333	0.50066
ZNF394	146	137	179	191	184	178	0.259387																			ZNF641	78	0.142444
ZNF395	501	502	514	356	333	336	-0.565597																			ZFP69	118	0.944044
ZNF396	17	21	28	20	16	19	-0.263034																			ZFP69B	1106.33	-0.0579371
ZNF397	133	121	123	92	105	120	-0.250082																			ZNF644	246.333	-0.213721
ZNF398	390	382	445	504	487	505	0.297781	-7.37783																		ZNF646	188.333	0.68678
ZNF404	13	9	14	62	63	62	2.37697																			ZNF649	9.66667	-0.814444
ZNF407	192	203	174	155	157	146	-0.313081																			ZBTB47	394	-0.0289999
ZNF408	91	93	84	134	121	114	0.461388																			ZNF652	16.3333	-0.535037
ZNF41	190	228	220	182	180	223	-0.12512																			ZNF653	242.333	0.0837468
ZNF410	9	4	7	6	7	4	-0.234465																			ZNF654	555.667	0.0837354
ZNF414	103	104	77	89	88	67	-0.21901	-2.42328																		ZNF655	2	0
ZNF415	2	2	3	4	4	5	0.893085	1.24441																		ZIM3	38.3333	0.321928
ZNF416	60	66	54	128	124	142	1.1302																			ZNF658	55.3333	1.20511
ZNF417	51	56	57	75	72	58	0.321928																			ZNF660	#N/A
ZNF418	4	2	6	6	5	8	0.662965	1.17503																		ZNF663P	2487	-0.0959346
ZNF419	67	80	74	110	106	119	0.600115																			ZNF664	64.3333	0.183066
ZNF420	207	198	214	333	322	359	0.712046	-2.44415																		ZNF668	153	0.220299
ZNF423	31	29	31	6	6	4	-2.50779	-1.62187																		ZNF669	362.333	0.424358
ZNF425	10	8	10	10	8	9	-0.0524674																			ZNF670	40	-0.331514
ZNF426	341	361	386	533	543	587	0.61211																			ZNF671	514	-0.422736
ZNF428	109	98	92	128	142	100	0.30738																			ZNF672	74.6667	-0.0630098
ZNF429	276	274	334	334	335	389	0.259221																			ZNF674	604	0.479071
ZNF43	477	485	512	870	876	990	0.892332	-7.51329																		ZNF675	728.333	1.46042
ZNF430	13	16	10	232	241	316	4.33848																			ZNF676	556.667	0.230912
ZNF431	207	221	222	284	268	275	0.347448																			ZNF678	675.667	0.643056
ZNF432	82	94	96	116	116	127	0.400377																			ZNF680	746	0.535537
ZNF433	9	11	11	47	49	47	2.20568																			ZNF681	154	0.507453
ZNF436	668	730	716	576	563	634	-0.253783																			ZNF682	103	0.464108
ZNF438	59	63	58	51	46	48	-0.311944																			ZNF684	448	-0.63835
ZNF439	2	3	2	83	73	68	5	-5.04183																		ZNF687	23.3333	-0.571157
ZNF44	79	93	112	161	170	170	0.81892	-1.32657																		ZNF688	342.667	0.0297766
ZNF440	114	120	146	254	253	279	1.04853																			ZNF689	476	0.362137
ZNF441	50	68	59	107	100	124	0.903082																			ZSCAN29	95.6667	0.357552
ZNF442	41	46	49	94	96	122	1.19794	-1.12102																		ZNF691	89.3333	-0.570535
ZNF443	53	56	62	70	85	80	0.458664																			ZNF692	230.333	-0.0145413
ZNF444	225	195	185	222	231	171	0.0446109	2.00854																		ZKSCAN2	219.667	0.771678
ZNF445	500	497	523	524	526	534	0.059501																			ZNF696	2	0
ZNF446	17	24	28	15	20	7	-0.716207																			ZFP57	140	0.392317
ZNF449	151	170	161	154	154	166	-0.0241461																			ZNF700	118	-0.948136
ZNF45	195	205	242	321	296	336	0.569903																			ZNF704	2	0
ZNF451	849	875	883	820	791	905	-0.0512587																			ZNF705A	2	0
ZNF454	3	2	2	2	3	3	0.192645	1.00834																		ZNF705B	2	0
ZNF460	58	57	57	63	64	65	0.158698																			ZNF705D	12.3333	0.402098
ZNF461	83	100	102	104	108	118	0.211504																			ZNF705EP	2	0
ZNF462	782	793	779	876	885	884	0.168153	-6.80664																		ZNF705G	87.6667	0.66388
ZNF467	62	50	48	39	38	30	-0.580461	1.16784																		ZNF707	183.333	0.758992
ZNF468	231	214	248	330	344	371	0.592576	-6.70261																		ZNF708	3.33333	-0.378512
ZNF469	18	19	15	8	6	6	-1.37851	-3.4288																		ZNF709	437.333	-0.627578
ZNF470	92	89	90	186	191	184	1.04971																			ZNF711	3.66667	-0.540568
ZNF471	8	9	6	29	30	30	1.95217	-2.23469																		ZNF713	110.667	5.20511
ZNF473	196	222	169	266	242	262	0.391498																			ZNF714	144.333	0.319431
ZNF474	3	2	2	2	2	3	0																			ZNF718	517.333	0.294991
ZNF479	2	2	2	6	7	9	1.87447																			ZNF721	2	0
ZNF48	198	212	153	244	227	210	0.27452																			ZNF724	169.333	0.808776
ZNF480	301	294	333	468	460	514	0.635874	-1.10211																		ZNF726	49.6667	4.21917
ZNF483	154	172	164	348	337	430	1.18619																			ZNF728	933.667	1.18846
ZNF484	137	122	150	155	153	160	0.194408																			ZNF729	359.333	0.476089
ZNF485	71	66	58	131	134	126	1.00369																			ZNF736	404	-0.0468449
ZNF486	332	304	297	812	835	882	1.43862	-8.67096																		ZNF740	13.3333	-3.82782
ZNF487	40	32	28	58	67	66	0.933573	-3.51103																		KLF8	256.333	0.40942
ZNF488	35	32	44	5	5	7	-2.70695	-1.91201																		HINFP	391.333	0.0640745
ZNF490	55	45	49	52	50	52	0.047618																			ANKZF1	286.667	0.284668
ZNF491	2	2	3	9	11	15	2.32193	-1.44397																		ZFP30	401	0.222592
ZNF492	83	92	76	141	137	171	0.839028	-1.20834																		ZNF746	64	0.48693
ZNF493	162	163	200	325	330	380	0.979241																			ZNF747	101.667	0.138923
ZNF496	1064	1042	1065	707	701	647	-0.625799																			ZNF749	3.33333	0.736966
ZNF497	10	11	6	4	4	7	-0.847997																			ZFP3	77.3333	0.5542
ZNF500	99	97	98	135	123	112	0.331709																			ZFP41	174.333	3.33023
ZNF501	2	2	2	2	2	2	0																			ZFP42	598	0.278558
ZNF502	2	2	2	2	2	2	0																			ZFP90	929.333	-0.111491
ZNF503	111	106	78	70	60	56	-0.665412																			ZFP91	342	0.591304
ZNF506	199	191	230	215	224	260	0.173024																			ZNF761	498.333	3.97607
ZNF507	920	910	945	956	966	983	0.0660504																			ZIK1	131	0.27409
ZNF510	122	137	150	146	157	172	0.215827																			ZNF764	350.333	0.908264
ZNF511	68	79	71	79	97	98	0.329848																			ZNF765	339.667	0.179157
ZNF512	469	466	469	435	433	483	-0.0555153																			ZNF766	28.6667	0.216811
ZNF512B	242	237	214	295	303	266	0.318176	-6.77661																		ZNF767P	240.333	-0.302184
ZNF513	34	31	22	52	49	46	0.756729	-6.72756																		ZNF768	617.333	0.473325
ZNF514	138	124	138	188	190	209	0.553361	1.2446																		RBAK	992.667	0.230652
ZNF516	795	793	744	770	753	708	-0.0638773																			ZNF770	78.3333	-0.162402
ZNF517	77	76	82	213	222	186	1.40193																			ZNF771	353.667	0.658892
ZNF518A	525	548	553	531	507	620	0.0281167																			ZNF772	66	0.686842
ZNF518B	131	133	139	736	714	819	2.4932	-6.50394																		ZNF773	281.667	0.263376
ZNF519	197	190	207	192	210	226	0.0803016																			ZNF776	226.333	0.124179
ZNF521	4	5	4	3	2	3	-0.70044	1.15378																		ZNF777	251.667	0.76917
ZNF524	36	40	28	27	24	17	-0.612977																			ZNF780A	177.333	1.6544
ZNF525	4	2	6	534	545	614	7.1404	-6.30356																		ZNF780B	2.66667	0.192645
ZNF526	149	145	142	177	180	154	0.228995																			ZNF781	198	0.754888
ZNF527	82	88	82	112	112	119	0.444785																			ZNF783	25.6667	0.336049
ZNF528	2	2	2	8	10	5	1.9386																			ZNF784	3.33333	-0.137504
ZNF529	314	324	370	426	409	437	0.335603	-6.8703																		ZNF785	295	0.309753
ZNF530	99	78	95	175	167	169	0.909717																			ZNF787	46.3333	0.188204
ZNF532	56	44	52	94	91	110	0.956644																			ZNF789	181	0.86564
ZNF534	2	2	2	2	2	2	0	1.00685																		ZNF792	426.667	0.25315
ZNF536	123	141	117	47	56	48	-1.33524	1.30495																		SALL1	415.333	-0.0821405
ZNF540	12	14	18	26	27	36	1.0163																			SALL2	164	-0.199593
ZNF541	3	3	2	6	6	9	1.39232	-4.18115																		SALL3	100.333	-0.14142
ZNF542P	4	3	2	2	2	3	-0.36257																			FIZ1	50.3333	0.418226
ZNF543	73	76	80	87	90	98	0.264084																			ZNF799	418.667	0.136011
ZNF544	2	2	2	2	2	2	0	-4.65607																		ZNF800	669	-0.0871668
ZNF546	37	38	23	24	21	28	-0.424885																			MAZ	194.667	0.369646
ZNF547	21	18	15	25	26	32	0.620152																			JAZF1	5.33333	-1.67243
ZNF548	90	97	118	83	84	83	-0.286881																			ZNF804A	2	0
ZNF549	78	72	97	153	144	158	0.881356																			ZNF804B	282.333	0.478291
ZNF550	128	121	118	161	157	155	0.36606	-4.81936																		ZNF805	#N/A
ZNF551	258	289	271	353	360	400	0.444281																			ZNF812P	373.667	0.387419
ZNF552	67	69	62	99	101	111	0.651414																			ZNF813	146.667	0.468477
ZNF554	31	30	29	27	30	27	-0.0995357	-1.07889																		ZNF816	27.3333	-0.212304
ZNF555	104	128	142	133	146	166	0.250767																			ZNF821	1008.33	0.215652
ZNF556	38	32	46	269	286	266	2.82326	-7.24411																		ATMIN	204.667	-0.615956
ZNF557	44	51	42	46	52	50	0.111421																			ZNF827	576	-0.24088
ZNF558	105	84	107	151	157	173	0.70044																			CHAMP1	32.3333	-0.294905
ZNF559	73	84	101	244	229	260	1.50644																			ZNF836	8.33333	-0.678072
ZNF560	2	2	2	21	24	25	3.54432	1.56699																		ZNF837	108.667	0.648288
ZNF561	492	464	492	653	672	750	0.51905																			ZNF841	465.333	0.729407
ZNF562	544	554	522	602	623	644	0.206273																			ZNF845	949	0.156119
ZNF563	31	31	31	44	38	51	0.516124																			ZBTB44	120.667	-0.0888687
ZNF564	3	6	4	6	5	6	0.387023																			ZNF853	62.6667	-0.200299
ZNF565	26	19	14	23	20	19	0.0715533																			ZSCAN2	118	0.0839013
ZNF566	275	227	238	260	279	269	0.12683																			ZBTB48	230.667	-0.438816
ZNF567	139	158	176	231	253	255	0.643734	-4.90132																		BCL11A	136.333	-0.27241
ZNF568	39	33	54	110	108	101	1.34013	-7.58427																		ZBTB7A	227	-0.626036
ZNF569	568	566	612	732	736	857	0.413177																			ZBTB7B	6.33333	-2.01886
ZNF56P	3	6	6	10	6	7	0.616671																			ZNF862	89.3333	-0.0836579
ZNF57	15	14	13	18	23	25	0.652077	-1.54473																		ZNF865	89	5.47573
ZNF570	120	110	117	113	137	150	0.205064																			ZNF880	2.33333	0.222392
ZNF571	57	57	59	110	110	132	1.0248																			ZNF883	191	0.252498
ZNF572	13	13	18	35	32	37	1.24101																			ZNF888	#N/A
ZNF573	30	38	35	38	33	42	0.133678																			ZNF892	43.6667	-0.242701
ZNF574	206	200	181	273	246	207	0.306609	1.59015																		ZXDA	2.33333	-1.65208
ZNF575	4	5	4	4	6	2	-0.115477	1.29748																		ZFP92	2	-0.222392
ZNF576	74	75	90	139	124	135	0.735758																			PRDM9	996.333	0.165527
ZNF577	66	61	59	84	88	84	0.460841	-2.58762																		PLAGL2	66.6667	0.599462
ZNF578	158	165	134	296	317	301	1	-7.94704																		HIC1	235.333	-0.0243157
ZNF579	74	70	48	84	81	76	0.327927																			MYNN	169	-0.0585522
ZNF580	181	205	162	196	195	169	0.0312509																			ZBTB4	2	-0.222392
ZNF581	362	339	318	341	354	322	-0.00283437	2.01644																		PEG3	2.66667	0.415037
ZNF582	16	14	10	21	14	17	0.378512																			ZFP37	210.667	-0.196065
ZNF583	24	22	22	59	49	46	1.17932																			ZBTB37	221	-0.0680041
ZNF584	157	147	152	203	198	147	0.265142	-1.64944																		ZBTB1	2	0
ZNF585A	145	149	145	216	212	250	0.627064																			PRDM7	2	0
ZNF585B	8	5	7	11	11	11	0.722466																			ZFY	240.333	0.260236
ZNF586	24	22	32	145	145	158	2.52195	-9.02475																		PLAG1	66.3333	-0.363375
ZNF587	111	118	118	105	111	101	-0.130453																			ZBTB8A	27.6667	0.127112
ZNF587B	165	147	153	245	223	249	0.624742																			ZBTB8B	112.667	-0.0909737
ZNF589	301	319	330	578	593	660	0.946632																			ZSCAN30	865	0.744397
ZNF592	703	709	710	746	741	715	0.0533898																			ZBTB34	222.667	0.43826
ZNF593	2	2	2	2	2	2	0																			ZBTB9	214.667	-0.101625
ZNF594	63	59	70	219	208	220	1.75266																			ZBTB38	472.333	0.1925
ZNF595	20	16	82	69	60	55	0.640919																			ZBTB39	204.667	-1.35629
ZNF596	11	12	8	17	16	15	0.630766																			ZBTB41	39.6667	0.5025
ZNF597	169	164	162	228	244	251	0.546567																			ZBTB42	392	-0.373975
ZNF598	549	553	498	561	566	466	-0.00632564																			ZFX	4.33333	0.378512
ZNF599	67	63	63	109	100	97	0.664931	-6.01199																		SP9	295	0.307734
ZNF600	207	212	211	244	278	277	0.342844	-8.15531																		ZUP1	262.667	-0.237483
ZNF605	224	216	216	350	351	391	0.735205																			ZXDC
ZNF606	111	110	114	272	267	318	1.35513	-3.67513
ZNF607	203	183	194	389	382	371	0.977438
ZNF608	171	186	166	129	141	161	-0.279123
ZNF609	1026	1043	1075	1154	1166	1122	0.130646
ZNF610	2	2	2	79	77	84	5.32193	-1.59694
ZNF611	374	406	403	432	416	482	0.168976
ZNF613	68	80	63	118	109	105	0.65394
ZNF614	501	515	514	855	833	927	0.773279
ZNF615	164	182	188	184	205	229	0.210767
ZNF616	373	366	375	572	593	629	0.687431
ZNF618	787	821	785	903	977	838	0.183725
ZNF619	79	91	72	72	68	67	-0.225376
ZNF620	167	141	171	160	157	212	0.143242
ZNF621	240	229	276	241	250	272	0.0344426
ZNF623	250	247	209	218	219	220	-0.103775
ZNF624	60	56	45	37	36	48	-0.412054	1.07791
ZNF625	2	2	2	2	3	9	1.22239
ZNF626	16	16	10	165	135	169	3.48113	-1.36373
ZNF627	176	196	190	215	204	216	0.176186
ZNF628	85	72	68	86	89	53	0.0191088
ZNF629	212	203	210	150	137	142	-0.542879
ZNF630	2	2	2	2	2	2	0	1.05938
ZNF639	605	599	619	648	657	707	0.142316
ZNF641	109	91	123	152	141	164	0.50066
ZNF644	1171	1097	1187	1104	1025	1190	-0.0579371
ZNF646	296	298	263	265	253	221	-0.213721
ZNF648	2	2	3	2	2	2	-0.222392	1.09587
ZNF649	108	121	122	181	175	209	0.68678
ZNF652	406	379	421	378	380	424	-0.0289999
ZNF653	21	26	24	17	16	16	-0.535037
ZNF654	239	225	222	239	230	258	0.0837468
ZNF655	492	495	586	545	538	584	0.0837354
ZNF658	30	28	34	37	44	34	0.321928
ZNF66	14	16	9	23	31	35	1.19033
ZNF660	26	21	25	51	46	69	1.20511
ZNF662	2	2	2	2	2	2	0	1.2868
ZNF664	2595	2605	2774	2362	2424	2675	-0.0959346
ZNF665	56	40	44	59	63	64	0.409876	-7.22697
ZNF667	4	7	2	132	121	123	4.85415	-2.32984
ZNF668	61	63	46	61	77	55	0.183066
ZNF669	132	135	127	160	151	148	0.220299
ZNF670	257	274	279	340	362	385	0.424358
ZNF671	55	51	45	41	38	41	-0.331514
ZNF672	709	731	627	522	523	497	-0.422736
ZNF674	71	73	90	70	69	85	-0.0630098
ZNF675	432	438	430	591	562	659	0.479071
ZNF676	272	258	264	716	701	768	1.46042
ZNF677	2	2	2	133	138	126	6.04803	-1.66119
ZNF678	456	453	514	531	527	612	0.230912
ZNF679	2	2	2	38	37	39	4.24793	1.16516
ZNF680	438	420	440	651	651	725	0.643056
ZNF681	530	497	517	723	692	823	0.535537
ZNF682	108	110	107	136	152	174	0.507453
ZNF683	2	2	2	2	2	2	0	-2.34268
ZNF684	64	84	76	90	99	120	0.464108
ZNF687	716	774	602	460	475	409	-0.63835
ZNF688	33	40	31	24	31	15	-0.571157
ZNF689	338	338	331	368	347	313	0.0297766
ZNF69	16	15	11	28	29	29	1.03395	-7.68983
ZNF691	68	73	83	90	95	102	0.357552
ZNF692	144	131	123	97	79	92	-0.570535
ZNF695	289	290	311	365	348	348	0.253547	-7.4552
ZNF696	128	134	124	210	224	225	0.771678
ZNF697	241	242	242	235	226	233	-0.0630453	1.11418
ZNF699	94	94	96	154	140	162	0.683143	-1.77499
ZNF7	158	154	162	301	314	268	0.897526	-4.04737
ZNF70	22	21	24	37	30	24	0.441705
ZNF700	108	98	114	139	134	147	0.392317
ZNF701	50	46	50	149	135	147	1.56172	-7.39477
ZNF703	88	82	83	72	70	71	-0.248284	-6.67845
ZNF704	242	234	207	112	130	112	-0.948136
ZNF705A	2	2	2	2	2	2	0
ZNF705B	2	2	2	2	2	2	0
ZNF705D	2	2	2	2	2	2	0
ZNF705EP	8	10	10	11	7	19	0.402098
ZNF705G	2	2	2	2	2	2	0
ZNF707	64	55	47	84	86	93	0.66388
ZNF708	101	102	122	169	172	209	0.758992
ZNF709	5	2	6	3	3	4	-0.378512
ZNF71	98	82	82	91	110	73	0.0646091
ZNF710	125	123	106	116	116	100	-0.0925661	-2.02348
ZNF711	649	665	713	408	428	476	-0.627578
ZNF713	5	6	5	3	6	2	-0.540568
ZNF714	3	4	2	110	105	117	5.20511
ZNF716	2	2	2	2	3	4	0.584963	7.92297
ZNF717	74	83	74	75	70	66	-0.13065	-8.07922
ZNF718	115	119	113	147	145	141	0.319431
ZNF721	415	430	420	479	520	553	0.294991
ZNF722	3	7	3	143	148	150	5.0842	-1.58693
ZNF723	2	2	2	69	64	73	5.10154	1.13257
ZNF724	2	2	2	2	2	2	0
ZNF726	90	96	104	164	162	182	0.808776
ZNF727	2	2	5	267	274	318	6.57659	-1.14478
ZNF728	2	2	4	49	49	51	4.21917
ZNF729	398	395	436	891	890	1020	1.18846
ZNF730	163	159	174	213	217	247	0.448816	-3.61474
ZNF732	2	2	2	4	6	6	1.41504	-1.18191
ZNF735	2	2	2	131	145	160	6.18322	-1.98606
ZNF736	263	248	264	325	349	404	0.476089
ZNF737	111	108	123	208	209	202	0.855943	-3.20888
ZNF73P	2	2	2	2	2	2	0
ZNF74	283	265	224	285	264	236	0.0240918
ZNF740	419	435	398	395	401	416	-0.0468449
ZNF746	333	357	341	426	415	362	0.222592
ZNF747	50	44	43	57	70	65	0.48693
ZNF749	94	89	94	101	107	97	0.138923
ZNF75A	138	136	134	163	150	168	0.237468	-1.87245
ZNF75D	428	409	458	481	474	524	0.19167
ZNF76	159	155	167	107	113	87	-0.647798
ZNF761	212	228	241	337	335	354	0.591304
ZNF763	2	2	2	19	21	22	3.36923	-6.12766
ZNF764	116	105	104	135	134	124	0.27409
ZNF765	159	186	215	343	356	352	0.908264
ZNF766	310	283	307	338	346	335	0.179157
ZNF767P	24	28	22	32	26	28	0.216811
ZNF768	328	308	253	256	260	205	-0.302184
ZNF77	57	62	74	54	56	58	-0.20014	-3.16903
ZNF770	794	814	930	963	960	1055	0.230652
ZNF771	99	92	72	86	90	59	-0.162402
ZNF772	227	226	219	348	343	370	0.658892
ZNF773	41	37	45	55	68	75	0.686842
ZNF774	22	27	23	25	33	25	0.205114	3.25575
ZNF775	83	69	54	50	49	41	-0.557218	1.46301
ZNF776	239	226	239	283	272	290	0.263376
ZNF777	201	224	198	248	246	185	0.124179
ZNF778	251	270	239	532	564	559	1.12276	-2.19537
ZNF780A	136	138	169	237	240	278	0.76917
ZNF780B	56	53	60	176	169	187	1.6544
ZNF781	2	3	2	3	2	3	0.192645
ZNF782	36	44	50	70	57	67	0.577545	-1.48036
ZNF783	116	123	113	201	211	182	0.754888
ZNF784	26	20	15	31	28	18	0.336049
ZNF785	3	3	5	4	3	3	-0.137504
ZNF786	79	56	57	93	91	74	0.426265	-1.18996
ZNF787	271	255	188	328	321	236	0.309753
ZNF789	36	39	47	41	47	51	0.188204
ZNF79	31	35	43	29	33	36	-0.153474
ZNF790	62	56	85	56	58	71	-0.133954	-1.02466
ZNF791	312	299	290	352	373	378	0.291834	-4.44471
ZNF792	103	110	85	185	181	177	0.86564
ZNF793	295	294	264	462	468	579	0.822975	-3.66495
ZNF799	29	38	46	49	52	50	0.418226
ZNF8	60	70	57	57	72	67	0.0678154
ZNF80	2	2	2	2	2	2	0
ZNF800	372	368	403	394	410	452	0.136011
ZNF804A	19	13	19	8	5	3	-1.67243
ZNF804B	2	2	2	2	2	2	0
ZNF805	210	204	194	271	282	294	0.478291
ZNF808	155	143	118	196	214	214	0.584963	-7.71459
ZNF81	305	310	347	257	259	296	-0.244557	-2.6033
ZNF813	308	259	290	357	349	415	0.387419
ZNF814	157	170	184	342	324	383	1.03762	-4.57586
ZNF816	100	103	115	143	149	148	0.468477
ZNF821	36	32	27	27	31	24	-0.212304
ZNF823	137	149	164	226	205	239	0.574236	-6.70175
ZNF827	312	303	326	203	209	202	-0.615956
ZNF829	3	2	2	8	5	4	1.28011	1.01464
ZNF83	254	281	293	271	281	297	0.0361338	-8.04999
ZNF831	2	2	3	2	2	2	-0.222392	-2.6096
ZNF835	2	2	2	3	4	3	0.736966	-3.32174
ZNF836	36	51	32	32	32	33	-0.294905
ZNF837	15	18	7	8	9	8	-0.678072
ZNF84	452	379	431	412	442	496	0.0972475
ZNF841	59	69	80	104	106	116	0.648288
ZNF843	4	7	14	8	11	5	-0.0588937	-2.74964
ZNF844	2	2	2	2	2	2	0	-8.84155
ZNF845	266	289	287	453	456	487	0.729407
ZNF846	14	15	18	18	14	13	-0.0627358	-2.11629
ZNF85	2	2	2	55	55	73	4.93074
ZNF850	382	394	437	641	633	704	0.705463	-3.06023
ZNF852	38	37	22	36	31	41	0.154975	-7.45497
ZNF853	126	138	121	136	124	102	-0.0888687
ZNF860	8	12	13	18	20	30	1.04307	-4.51416
ZNF862	31	21	25	8	4	7	-2.01886
ZNF865	93	109	82	94	95	79	-0.0836579
ZNF875	484	466	484	659	661	638	0.449336	-8.07025
ZNF878	11	17	15	47	51	41	1.69268	-8.77082
ZNF879	2	2	2	3	3	4	0.736966	-1.14172
ZNF880	2	2	2	90	88	89	5.47573
ZNF883	2	2	2	2	2	3	0.222392
ZNF888	163	139	179	190	178	205	0.252498
ZNF891	61	69	80	107	100	99	0.543142	-4.09966
ZNF90	186	208	198	545	593	609	1.56121	-7.55663
ZNF91	463	498	537	719	725	765	0.560356	-1.63014
ZNF92	461	520	524	518	532	625	0.154398
ZNF93	11	7	11	286	298	338	4.99064	-2.67849
ZNF98	31	34	37	91	94	106	1.51245	1.61709
ZNF99	16	11	9	150	154	163	3.69735	-2.27501
ZSCAN1	2	2	2	7	7	9	1.9386	-8.93056
ZSCAN10	2	2	2	2	2	2	0
ZSCAN12	2	2	2	5	2	3	0.736966	-1.58244
ZSCAN16	19	27	22	17	18	28	-0.110183
ZSCAN18	70	66	73	187	176	148	1.28982	1.01334
ZSCAN2	79	70	67	63	71	54	-0.200299
ZSCAN20	42	54	53	44	37	53	-0.153079
ZSCAN21	41	34	34	48	52	48	0.441269
ZSCAN22	54	53	51	37	42	46	-0.337996	-2.09532
ZSCAN23	42	36	35	26	28	29	-0.44514
ZSCAN25	166	167	149	158	170	167	0.0383954
ZSCAN26	51	57	59	54	59	49	-0.0438543
ZSCAN29	373	391	347	448	468	512	0.362137
ZSCAN30	103	125	132	107	108	123	-0.0909737
ZSCAN31	43	37	44	25	33	27	-0.544805
ZSCAN32	184	188	161	216	214	254	0.359861
ZSCAN4	2	2	2	2	2	2	0	1.16021
ZSCAN5A	171	178	192	562	595	547	1.65522
ZSCAN5B	4	4	2	4	6	3	0.378512	-1.86532
ZSCAN5C	8	4	2	9	9	8	0.893085
ZSCAN5DP	2	2	3	3	3	2	0.192645
ZSCAN9	63	64	69	62	72	75	0.0926493
ZUP1	224	228	263	284	279	322	0.307734
ZXDA	53	51	51	43	47	41	-0.242701
ZXDB	348	323	354	385	400	409	0.220179	-1.59125
ZXDC	316	286	327	276	286	226	-0.237483

## Sheet: common_ZFPs
*** C2H2-ZNF genes commonly appearing as DEGs (WT vs. SETDB1 KO cells) in HAP1 and 293T cells
symbols	baseMean.HAP1	log2FoldChange.HAP1	lfcSE.HAP1	stat.HAP1	pvalue.HAP1	padj.HAP1	baseMean.293T	log2FoldChange.293T	lfcSE.293T	stat.293T	pvalue.293T	padj.293T
ZSCAN5A	369.651	1.65253	0.112271	14.7192	4.86e-49	8.87e-47	41.591	1.92987	0.336744	5.73096	9.99e-09	2.42e-07
ZSCAN18	117.279	1.30137	0.187249	6.94993	3.65e-12	6.67e-11	588.011	3.81161	0.133233	28.6087	5.24e-180	2.24e-176
ZNF99	81.1293	3.92757	0.319991	12.274	1.25e-34	1.23e-32	35.4584	8.26918	1.33813	6.17963	6.43e-10	1.96e-08
ZNF98	63.0603	1.55582	0.250783	6.20385	5.51e-10	7.43e-09	62.6113	7.2408	1.13541	6.37726	1.8e-10	6.09e-09
ZNF93	155.069	5.30147	0.331085	16.0124	1.05e-57	2.74e-55	266.644	11.1765	1.24108	9.00546	2.15e-19	2.06e-17
ZNF90	385.198	1.55694	0.1102	14.1283	2.54e-45	4.03e-43	249.696	9.22736	1.04725	8.81106	1.24e-18	1.12e-16
ZNF880	43.1044	8.87176	1.20289	7.37536	1.64e-13	3.5e-12	51.6017	3.59447	0.390141	9.21327	3.16e-20	3.21e-18
ZNF878	28.1406	1.83238	0.38509	4.75831	1.95e-06	1.5e-05	32.9356	8.16258	1.23503	6.60922	3.86e-11	1.46e-09
ZNF85	29.2152	8.31082	1.21647	6.83191	8.38e-12	1.46e-10	222.436	2.73341	0.188248	14.5202	9.02e-48	3.77e-45
ZNF844	45.4611	3.07049	0.356069	8.62331	6.5e-18	2.19e-16	198.24	10.7505	1.20747	8.90329	5.42e-19	5.07e-17
ZNF814	256.402	1.03236	0.129679	7.96084	1.71e-15	4.42e-14	132.224	2.24642	0.30584	7.34507	2.06e-13	1.03e-11
ZNF804A	9.15733	-2.18253	0.710151	-3.07333	0.00211685	0.00848055	89.7901	2.90267	0.345345	8.40515	4.27e-17	3.28e-15
ZNF790-AS1	24.7925	3.26616	0.497466	6.56558	5.18e-11	8.09e-10	39.8883	3.74386	0.444657	8.41965	3.78e-17	2.91e-15
ZNF780B	114.033	1.67623	0.189865	8.82854	1.06e-18	3.86e-17	296.279	1.36128	0.172669	7.88376	3.18e-15	1.99e-13
ZNF763	9.24646	6.65097	1.28877	5.16072	2.46e-07	2.23e-06	16.1099	5.25792	1.10901	4.7411	2.13e-06	2.99e-05
ZNF735	70.9936	9.59171	1.19422	8.03181	9.6e-16	2.55e-14	6.17946	5.76224	1.40208	4.10976	3.96e-05	0.000388089
ZNF733P	20.806	5.93989	1.07888	5.50558	3.68e-08	3.79e-07	37.7962	7.38851	1.20443	6.13445	8.55e-10	2.55e-08
ZNF729	665.387	1.17835	0.0905741	13.0098	1.08e-38	1.28e-36	26.8895	7.86879	1.30145	6.04616	1.48e-09	4.14e-08
ZNF728	23.9471	6.14611	1.07083	5.73956	9.49e-09	1.07e-07	53.9456	7.90876	1.48335	5.33168	9.73e-08	1.88e-06
ZNF727	141.328	8.13727	0.845534	9.62383	6.34e-22	3.08e-20	49.7793	8.75037	1.19466	7.32456	2.4e-13	1.19e-11
ZNF702P	381.483	1.06466	0.106443	10.0021	1.49e-23	8.04e-22	75.8124	9.36296	1.42816	6.55598	5.53e-11	2.03e-09
ZNF701	93.5291	1.58813	0.206856	7.67747	1.62e-14	3.73e-13	86.3218	1.60792	0.393115	4.0902	4.31e-05	0.000417316
ZNF69	19.2169	1.1378	0.435157	2.61469	0.00893094	0.0297391	40.2636	7.48859	1.23168	6.07998	1.2e-09	3.43e-08
ZNF679	17.835	7.59865	1.23651	6.14525	7.98e-10	1.05e-08	16.487	7.15671	1.22159	5.85854	4.67e-09	1.19e-07
ZNF677	64.5822	9.45501	1.1951	7.91146	2.54e-15	6.48e-14	9.86838	6.43393	1.30825	4.91796	8.75e-07	1.35e-05
ZNF676	491.207	1.45335	0.0976462	14.8839	4.2e-50	8.37e-48	45.0157	7.64886	1.23649	6.18592	6.17e-10	1.89e-08
ZNF667-AS1	79.6287	6.07074	0.575443	10.5497	5.1e-26	3.22e-24	12.0889	6.72619	1.23226	5.45841	4.8e-08	9.85e-07
ZNF667	62.2785	5.7101	0.583277	9.78969	1.25e-22	6.32e-21	4.04123	4.16897	1.36886	3.04559	0.00232227	0.0121676
ZNF626	82.4556	3.67069	0.304162	12.0682	1.56e-33	1.46e-31	156.888	10.4117	1.43676	7.24664	4.27e-13	2.07e-11
ZNF610	38.6399	8.71406	1.20578	7.22689	4.94e-13	1e-11	32.4327	8.138	1.80652	4.50478	6.64e-06	8.14e-05
ZNF606	195.357	1.35689	0.147238	9.21566	3.09e-20	1.31e-18	607.618	4.40679	0.1603	27.4908	2.26e-166	7.75e-163
ZNF594	136.866	1.77119	0.175836	10.0729	7.28e-24	4e-22	381.381	1.61464	0.197228	8.18668	2.69e-16	1.9e-14
ZNF586	84.9856	2.60411	0.246062	10.5831	3.57e-26	2.32e-24	147.327	2.50716	0.180243	13.9099	5.52e-44	1.82e-41
ZNF583	34.7892	1.24166	0.328363	3.78135	0.000156	0.000819712	91.8718	2.21319	0.283659	7.80229	6.08e-15	3.67e-13
ZNF578	#N/A	#N/A	#N/A	#N/A	#N/A	#N/A	26.1414	7.82565	1.36751	5.72254	1.05e-08	2.53e-07
ZNF568	71.6998	1.36974	0.240808	5.68807	1.28e-08	1.42e-07	143.377	1.62461	0.156842	10.3582	3.84e-25	5.77e-23
ZNF560	10.5671	6.84359	1.27571	5.36455	8.12e-08	7.95e-07	174.252	9.60063	1.55049	6.19202	5.94e-10	1.83e-08
ZNF559	162.051	1.5147	0.164973	9.18149	4.25e-20	1.76e-18	316.26	1.36525	0.133773	10.2057	1.87e-24	2.69e-22
ZNF556	152.944	2.87563	0.193823	14.8363	8.53e-50	1.67e-47	125.909	8.23759	1.04132	7.91073	2.56e-15	1.62e-13
ZNF540	#N/A	#N/A	#N/A	#N/A	#N/A	#N/A	45.3622	1.08295	0.259023	4.18089	2.9e-05	0.000297817
ZNF536	86.4859	-1.38475	0.214916	-6.44324	1.17e-10	1.74e-09	49.751	-1.1923	0.364743	-3.26888	0.00107974	0.00638177
ZNF525	279.539	8.12115	0.598918	13.5597	6.94e-42	9.53e-40	185.031	2.68548	0.376084	7.14065	9.29e-13	4.36e-11
ZNF518B	439.846	2.49693	0.115017	21.7092	1.68e-104	1.41e-101	425.311	1.29429	0.14138	9.15465	5.45e-20	5.49e-18
ZNF491	4.95086	4.73896	1.38043	3.43296	0.000597021	0.00274598	22.1938	7.59367	1.47017	5.16516	2.4e-07	4.26e-06
ZNF486	571.207	1.43041	0.0930198	15.3774	2.32e-53	5.34e-51	224.22	9.96549	1.22022	8.16693	3.16e-16	2.21e-14
ZNF471	16.5429	2.27344	0.520539	4.36748	1.26e-05	8.3e-05	76.2814	3.00121	0.509542	5.89002	3.86e-09	9.99e-08
ZNF470	135.851	1.05265	0.165898	6.34517	2.22e-10	3.18e-09	182.337	2.28914	0.19587	11.687	1.49e-31	3.1e-29
ZNF442	72.1849	1.22076	0.234368	5.20874	1.9e-07	1.75e-06	57.95	3.22475	0.478057	6.74553	1.52e-11	6.1e-10
ZNF440	191.141	1.04658	0.147839	7.0792	1.45e-12	2.78e-11	208.096	1.42489	0.229734	6.20237	5.56e-10	1.72e-08
ZNF439	36.1796	7.65054	1.20829	6.33169	2.42e-10	3.44e-09	64.7922	5.93976	0.92947	6.39048	1.65e-10	5.62e-09
ZNF433	26.7943	2.44041	0.418082	5.83717	5.31e-09	6.2e-08	80.5309	2.98819	0.262907	11.366	6.18e-30	1.19e-27
ZNF416	93.0823	1.14276	0.203013	5.62899	1.81e-08	1.96e-07	117.639	2.293	0.226987	10.1019	5.42e-24	7.37e-22
ZNF404	34.8937	2.57921	0.376415	6.85205	7.28e-12	1.28e-10	112.331	2.46626	0.22026	11.1971	4.21e-29	7.68e-27
ZNF385C	8.49763	-2.92115	0.805262	-3.62757	0.000286101	0.00141082	22.9136	1.26798	0.476814	2.65928	0.00783089	0.0321186
ZNF354C	75.1407	9.67353	1.19281	8.10987	5.07e-16	1.38e-14	4.93544	3.52161	1.13398	3.10553	0.00189935	0.0103015
ZNF347	152.948	1.60456	0.165075	9.72017	2.47e-22	1.24e-20	30.4565	8.0475	2.03862	3.94752	7.9e-05	0.000704811
ZNF320	282.442	5.33336	0.249071	21.413	1.01e-101	7.82e-99	317.429	1.11626	0.207352	5.3834	7.31e-08	1.45e-06
ZNF283	138.663	1.07228	0.166023	6.4586	1.06e-10	1.58e-09	115.008	1.61148	0.246918	6.52636	6.74e-11	2.44e-09
ZNF268	315.453	1.22115	0.122664	9.95525	2.39e-23	1.27e-21	419.298	1.66518	0.115558	14.4098	4.49e-47	1.75e-44
ZNF257	626.51	5.85078	0.199183	29.3738	1.19e-189	2.87e-186	208.789	8.40322	1.0154	8.27581	1.28e-16	9.3e-15
ZNF221	17.2194	1.35665	0.463742	2.92544	0.00343966	0.0129995	112.543	2.90716	0.26803	10.8464	2.07e-27	3.52e-25
ZNF208	638.523	1.86682	0.0941069	19.8372	1.42e-87	7.85e-85	1801.3	9.76203	0.630108	15.4926	3.89e-54	1.96e-51
ZNF141	374.435	1.77797	0.119345	14.8977	3.41e-50	6.88e-48	51.7215	8.81126	1.27653	6.90251	5.11e-12	2.19e-10
ZNF117	171.182	1.98569	0.17631	11.2625	2.01e-29	1.56e-27	357.701	1.61358	0.281014	5.74198	9.36e-09	2.29e-07
ZMAT1	18.2926	-1.56581	0.486126	-3.221	0.00127745	0.00542552	55.8053	3.66778	1.02598	3.57491	0.00035035	0.00252453
ZIK1	260.745	4.05052	0.185812	21.799	2.37e-105	2.09e-102	227.54	7.51002	0.626987	11.9779	4.64e-33	1.09e-30
ZFR2	84.3082	1.56003	0.234222	6.66047	2.73e-11	4.46e-10	116.092	7.53867	0.876788	8.59805	8.11e-18	6.71e-16
WWC3	243.55	-2.2446	0.144756	-15.5061	3.16e-54	7.63e-52	46.6584	5.22623	0.857439	6.09516	1.09e-09	3.16e-08
WDR72	191.773	-3.57317	0.194159	-18.4033	1.24e-75	4.98e-73	6.62574	5.84643	1.65431	3.53406	0.000409233	0.00285397
TUNAR	33.6392	-2.59016	0.382748	-6.76728	1.31e-11	2.23e-10	2.72371	-3.63599	0.980289	-3.70911	0.000207993	0.00160545
TSSC2	16.6881	5.01603	0.920684	5.44816	5.09e-08	5.16e-07	207.427	3.75398	0.211757	17.7277	2.56e-70	2.19e-67
TSPAN7	139.448	-1.15277	0.173748	-6.63476	3.25e-11	5.26e-10	234.249	-1.85522	0.379518	-4.88837	1.02e-06	1.55e-05
TSPAN10	5.62285	2.52101	0.935462	2.69494	0.00704011	0.0242395	38.9698	1.30417	0.314709	4.14405	3.41e-05	0.000342697
TSHZ3	15.9838	-2.82124	0.573363	-4.92052	8.63e-07	7.05e-06	102.771	-1.16136	0.331371	-3.5047	0.000457119	0.00310573
TRHDE	116.824	-2.09765	0.198794	-10.5519	4.98e-26	3.17e-24	22.8446	1.78978	0.435713	4.10772	4e-05	0.000390652
TNS1	11.8263	-3.20628	0.715651	-4.48023	7.46e-06	5.14e-05	29.1843	1.25433	0.424311	2.95615	0.00311508	0.0154608
TNFRSF1B	17.9824	-2.33501	0.508202	-4.59464	4.33e-06	3.11e-05	2.38489	4.35728	1.42095	3.06645	0.00216619	0.0115077
TLX3	24.264	-1.08853	0.395284	-2.7538	0.0058908	0.0208043	17.977	1.86482	0.488494	3.81749	0.000134818	0.00111824
TKTL1	288.871	6.57359	0.354956	18.5195	1.44e-76	6.05e-74	19.9495	2.49633	0.529034	4.71865	2.37e-06	3.29e-05
THBS1	18.8324	-3.93401	0.65656	-5.99186	2.07e-09	2.58e-08	9.03892	3.42744	0.849134	4.03639	5.43e-05	0.000510826
TFPI2	46.016	1.90983	0.302728	6.30874	2.81e-10	3.96e-09	40.619	1.26181	0.275892	4.57357	4.79e-06	6.14e-05
TEX19	93.4337	-1.13505	0.199689	-5.68406	1.32e-08	1.45e-07	131.185	4.64328	0.469187	9.89644	4.31e-23	5.43e-21
TEX14	5.12677	3.84446	1.23815	3.105	0.00190276	0.00771389	360.383	5.65404	0.290132	19.4879	1.39e-84	2.65e-81
TENM1	#N/A	#N/A	#N/A	#N/A	#N/A	#N/A	2880.48	4.42397	0.320078	13.8215	1.89e-43	5.99e-41
SYNM	47.743	-1.75691	0.298953	-5.87689	4.18e-09	4.95e-08	228.054	1.52069	0.166893	9.11179	8.1e-20	8.02e-18
SYCP2	67.7834	2.9352	0.286417	10.248	1.21e-24	6.94e-23	218.076	1.29306	0.134547	9.61048	7.22e-22	8.53e-20
STC1	4.16949	-5.51568	1.42639	-3.86687	0.00011024	0.000599028	3.54872	-3.27552	0.851384	-3.84729	0.000119433	0.0010087
STAG3	35.9129	1.72527	0.346812	4.97466	6.54e-07	5.48e-06	39.2559	2.13593	0.341688	6.2511	4.08e-10	1.29e-08
ST6GAL2	11.3261	-3.38339	0.752552	-4.49589	6.93e-06	4.8e-05	2.23253	4.31251	1.49995	2.8751	0.00403894	0.0189607
SPOCK3	25.7756	-1.58606	0.392993	-4.03584	5.44e-05	0.000316122	150.533	1.8265	0.450572	4.05373	5.04e-05	0.000478052
SPATA20	122.724	-1.10256	0.189952	-5.8044	6.46e-09	7.42e-08	294.055	1.25071	0.166697	7.5029	6.24e-14	3.37e-12
SLITRK3	30.7633	-1.32973	0.352336	-3.77403	0.000161	0.000841883	95.3962	2.15744	0.492828	4.37767	1.2e-05	0.000136245
SLIT3	84.4862	-3.6809	0.295625	-12.4512	1.38e-35	1.43e-33	7.38875	-2.32361	0.501371	-4.6345	3.58e-06	4.75e-05
SLC7A10	20.378	1.14832	0.429154	2.67578	0.00745552	0.0254301	3.92407	5.08014	1.45589	3.48937	0.000484158	0.00326354
SLC6A16	11.9184	1.67971	0.577625	2.90797	0.00363788	0.0136236	18.9364	1.30415	0.489065	2.66661	0.00766207	0.0316003
SLC5A5	23.8419	1.73738	0.430496	4.03576	5.44e-05	0.000316	101.197	4.03321	0.899431	4.48418	7.32e-06	8.87e-05
SLC1A1	87.466	-1.42208	0.221257	-6.42728	1.3e-10	1.92e-09	97.4759	-1.49282	0.213478	-6.99284	2.69e-12	1.19e-10
SIRPA	79.3208	-1.25169	0.222434	-5.62723	1.83e-08	1.98e-07	112.666	-1.04992	0.294111	-3.5698	0.000357248	0.00255916
SETDB1	371.648	-3.17031	0.132779	-23.8767	5.35e-126	8.63e-123	195.837	-4.94684	0.589128	-8.39688	4.58e-17	3.46e-15
SERPINF1	91.6874	-4.74186	0.365861	-12.9608	2.04e-38	2.38e-36	228.155	-2.18712	0.448853	-4.87268	1.1e-06	1.67e-05
SDSL	13.805	-1.86695	0.548538	-3.4035	0.000665289	0.00302902	38.0221	1.78068	0.329376	5.40623	6.44e-08	1.29e-06
SCN9A	39.6174	-2.40896	0.356678	-6.75388	1.44e-11	2.44e-10	48.7038	-1.41595	0.226393	-6.2544	3.99e-10	1.27e-08
RUNDC3A	8.27752	1.98693	0.715082	2.77861	0.00545922	0.0195369	21.485	1.39801	0.40604	3.44303	0.000575242	0.00377355
RPLP0P2	52.5869	2.47755	0.306059	8.09502	5.73e-16	1.56e-14	11.7355	4.24852	1.11742	3.80208	0.000143484	0.00117588
RIN2	44.9625	-2.80867	0.350763	-8.0073	1.17e-15	3.1e-14	26.6399	-1.50089	0.448771	-3.34444	0.000824489	0.00509263
RBMS3	20.1549	-3.19695	0.54403	-5.87642	4.19e-09	4.96e-08	12.8063	3.10251	1.12722	2.75235	0.00591693	0.0257679
RBM26-AS1	132.83	-1.19079	0.171163	-6.95705	3.47e-12	6.36e-11	80.2115	1.12416	0.192132	5.85098	4.89e-09	1.24e-07
PTPRZ1	21.5283	1.42704	0.418313	3.41141	0.000646288	0.00295154	24.2504	1.703	0.635041	2.68172	0.00732453	0.0304501
PTGER3	575.693	-1.64206	0.0984737	-16.6751	1.99e-62	6.11e-60	37.8236	5.91006	1.0716	5.51517	3.48e-08	7.44e-07
PRODH	20.7662	-1.2655	0.483708	-2.61625	0.00889006	0.0296182	18.6069	-1.21303	0.428811	-2.82883	0.0046718	0.0212307
PREX1	568.417	2.05534	0.100895	20.371	3.02e-92	1.95e-89	344.374	2.25103	0.15084	14.9233	2.32e-50	1.05e-47
PRAME	768.84	5.52512	0.163051	33.8858	1.08e-251	6.95e-248	1084.64	1.55252	0.179512	8.64852	5.22e-18	4.45e-16
PPP2R2C	540.144	-1.30964	0.0960277	-13.6382	2.37e-42	3.31e-40	63.9482	-2.21705	0.233614	-9.49021	2.31e-21	2.63e-19
PPARGC1A	57.9312	-2.52271	0.297258	-8.48659	2.13e-17	6.82e-16	11.0442	-3.38169	0.583992	-5.79065	7.01e-09	1.75e-07
PODXL	724.324	-1.31252	0.0814659	-16.1113	2.13e-58	5.64e-56	209.188	-1.61485	0.600126	-2.69085	0.00712711	0.0297594
PLAC1	84.8435	2.57796	0.246364	10.464	1.26e-25	7.79e-24	195.366	1.29467	0.200729	6.44984	1.12e-10	3.93e-09
PDGFRA	632.053	-1.78906	0.0904114	-19.788	3.78e-87	2.03e-84	39.2269	2.84958	0.385464	7.39259	1.44e-13	7.47e-12
PDE8B	70.3103	-1.10712	0.229182	-4.83073	1.36e-06	1.07e-05	12.8901	-1.21466	0.442502	-2.74498	0.00605148	0.0262007
PDE4D	13.1637	-4.67593	0.945461	-4.94566	7.59e-07	6.26e-06	58.0706	-1.10253	0.222647	-4.95193	7.35e-07	1.16e-05
PCDHGB7	12.2431	1.62318	0.587581	2.76248	0.00573646	0.0203372	19.2861	6.41957	1.28146	5.00956	5.46e-07	8.85e-06
PCDHGB6	6.61118	2.79182	0.912265	3.06031	0.00221104	0.0088096	25.0225	7.76753	1.22222	6.35528	2.08e-10	6.92e-09
PCDHGB5	16.7011	2.39546	0.530112	4.51877	6.22e-06	4.36e-05	101.753	7.92328	1.12548	7.03989	1.92e-12	8.65e-11
PCDHGB1	26.9678	2.19418	0.406816	5.39355	6.91e-08	6.82e-07	46.1557	7.69043	1.20353	6.3899	1.66e-10	5.63e-09
PCDHGA4	15.3821	2.36441	0.547243	4.32059	1.56e-05	0.000101	63.5641	7.25196	1.0752	6.74474	1.53e-11	6.11e-10
PCDHGA3	4.28947	4.52421	1.41596	3.19515	0.00139757	0.00586488	25.7879	7.81362	1.21097	6.45237	1.1e-10	3.87e-09
PCDHGA12	6.61174	6.16674	1.33773	4.60986	4.03e-06	2.90489e-05	23.2979	5.20821	0.953995	5.45937	4.78e-08	9.81e-07
PCDHGA11	28.961	2.09168	0.386214	5.41586	6.1e-08	6.08e-07	73.0588	2.53215	0.301435	8.40033	4.45e-17	3.37e-15
PCDHGA10	130.021	1.08378	0.174955	6.19462	5.84e-10	7.84e-09	16.02	5.23107	1.17905	4.43669	9.14e-06	0.000107541
PCDHGA1	27.1489	1.34441	0.382835	3.51172	0.000445224	0.00210792	48.8382	8.73389	1.20986	7.21892	5.24e-13	2.51e-11
PCDHB6	66.427	1.14564	0.236865	4.83665	1.32e-06	1.05e-05	58.2735	8.02191	1.34237	5.97594	2.29e-09	6.24e-08
PCDHB5	196.075	2.03191	0.159301	12.7552	2.92e-37	3.19e-35	60.941	8.084	1.44661	5.58822	2.29e-08	5.08e-07
PCDHB4	20.0266	2.00097	0.465682	4.29687	1.73e-05	0.000111	26.5438	7.85288	1.39227	5.64035	1.7e-08	3.89e-07
PCDHB3	183.972	1.44095	0.15032	9.58586	9.17e-22	4.39e-20	12.2321	6.73738	1.53049	4.40212	1.07e-05	0.000123727
PCDHB16	65.7474	1.28053	0.242464	5.28134	1.28e-07	1.22e-06	86.1961	7.11242	0.976087	7.28667	3.18e-13	1.55e-11
PCDHB15	28.7738	2.36861	0.402179	5.88944	3.88e-09	4.6e-08	34.7101	5.7974	0.886348	6.54078	6.12e-11	2.23e-09
PCDHB12	61.5315	2.39378	0.27812	8.60701	7.5e-18	2.51e-16	35.4585	8.27114	1.22096	6.77429	1.25e-11	5.09e-10
PCDHAC2	12.4855	-2.01466	0.587607	-3.42859	0.000606733	0.00278602	2.76836	4.5758	1.752	2.61175	0.00900791	0.0358558
PCDHA7	7.26451	6.30296	1.31889	4.779	1.76e-06	1.36135e-05	13.6877	6.90242	1.44934	4.76245	1.91e-06	2.73e-05
PCDHA12	3.46828	4.20338	1.45044	2.898	0.0037555	0.0140233	8.83218	3.835	1.26206	3.03869	0.00237609	0.0123852
PCDHA11	9.09836	3.01757	0.80715	3.73854	0.00018509	0.0009549	16.6219	6.20396	1.42063	4.36705	1.26e-05	0.000142566
PCDHA10	126.785	1.66813	0.179756	9.27999	1.69e-20	7.3e-19	27.2624	4.69697	0.93884	5.00295	5.65e-07	9.13e-06
PCDH19	38.599	1.03217	0.314514	3.28179	0.0010315	0.00449032	45.9964	2.14524	0.294224	7.29118	3.07e-13	1.51e-11
PCDH11X	49.5458	-1.4112	0.284376	-4.96245	6.96e-07	5.79e-06	8.8865	6.27618	1.71645	3.65649	0.000255695	0.00192001
PARD3B	50.3634	-1.21126	0.277035	-4.37222	1.23e-05	8.14e-05	52.8007	-1.1693	0.192427	-6.07659	1.23e-09	3.49e-08
OR2B6	4.46062	4.58239	1.39369	3.28796	0.00100914	0.00440094	11.1885	2.68809	0.740965	3.62782	0.000285823	0.00211472
NWD2	67.5254	1.62815	0.246864	6.59531	4.24e-11	6.75e-10	11.118	4.13259	1.0794	3.82861	0.000128871	0.00107516
NUDT19	348.526	-1.18969	0.117562	-10.1197	4.52e-24	2.5e-22	131.871	-1.39883	0.176598	-7.92097	2.36e-15	1.5e-13
NTRK2	9.25155	4.7412	1.14397	4.1445	3.41e-05	0.000205	60.5909	1.73131	0.302181	5.72936	1.01e-08	2.44e-07
NPTX2	66.4943	2.64385	0.277819	9.51647	1.79e-21	8.27e-20	258.997	1.43824	0.285773	5.0328	4.83e-07	7.96e-06
NOG	8.16918	-4.56905	1.1604	-3.93749	8.23e-05	0.000459545	36.6754	-3.1291	0.796767	-3.92725	8.59e-05	0.000759779
NLRP2	1588.76	8.35559	0.274184	30.4744	5.7e-204	2.21e-200	5.08476	5.47703	1.26904	4.31589	1.59e-05	0.000174751
NKX3-1	17.8048	-1.88213	0.479372	-3.92624	8.63e-05	0.000479216	46.9702	1.5857	0.345856	4.58485	4.54e-06	5.87e-05
NEFL	17.8338	-5.12959	0.913877	-5.613	1.99e-08	2.14e-07	790.172	-1.41409	0.184821	-7.65117	1.99e-14	1.14e-12
NCAN	4.95265	3.1553	1.11021	2.84207	0.00448213	0.0164198	8.41987	5.22075	1.56979	3.32576	0.000881792	0.00539122
NAV2	7.49725	-3.821	1.01764	-3.75478	0.000173493	0.00090123	34.8815	-1.02204	0.284767	-3.58906	0.000331875	0.00242324
NAAA	555.238	1.02309	0.0942016	10.8607	1.77e-27	1.26e-25	94.0612	-1.07981	0.180846	-5.97089	2.36e-09	6.4e-08
MYLK	140.459	-1.02671	0.163449	-6.28152	3.35e-10	4.67e-09	95.4279	1.07294	0.235425	4.55745	5.18e-06	6.57e-05
MSL3P1	7.7801	2.06403	0.758349	2.72174	0.00649384	0.0226244	185.741	2.15684	0.237623	9.07671	1.12e-19	1.08e-17
MIR22HG	19.5119	2.36777	0.499257	4.74259	2.11e-06	1.61e-05	39.2046	2.08544	0.422647	4.93425	8.05e-07	1.26e-05
MGAT5B	10.1631	-2.96099	0.738063	-4.01184	6.02e-05	0.000345925	49.2915	1.25192	0.241122	5.19204	2.08e-07	3.73e-06
MFAP2	63.2703	6.97125	0.857639	8.12842	4.35e-16	1.2e-14	111.978	2.39183	0.271023	8.82521	1.09e-18	1e-16
MEI4	21.1509	3.39674	0.556115	6.10798	1.01e-09	1.3e-08	2.67061	4.56567	1.6054	2.84395	0.00445576	0.0204739
MAP2	70.4026	-2.00476	0.255423	-7.84881	4.2e-15	1.04e-13	29.923	3.19485	0.908357	3.51717	0.000436175	0.00300515
MAML2	90.777	-1.23388	0.203194	-6.07241	1.26e-09	1.61e-08	29.0838	-1.45345	0.357825	-4.0619	4.87e-05	0.000463688
MAL2	48.2043	-1.18968	0.280234	-4.24531	2.18e-05	0.000137	20.9019	2.49588	0.740579	3.37017	0.000751207	0.00471307
MAGEH1	80.1436	-1.2869	0.244832	-5.25627	1.47e-07	1.38e-06	59.7927	6.52971	1.26885	5.14615	2.66e-07	4.67e-06
MAFA	35.9227	1.68919	0.336946	5.01324	5.35e-07	4.55e-06	52.3594	2.2462	0.345079	6.50924	7.55e-11	2.72e-09
LZTS1	4.00518	-5.45747	1.43889	-3.79284	0.000148936	0.000785263	4.10404	-2.51436	0.849498	-2.95982	0.00307822	0.0153339
LYPD1	5.50884	-5.9173	1.40374	-4.2154	2.49341e-05	0.000154343	8.57099	-4.96911	0.675227	-7.35917	1.85e-13	9.35e-12
LRRC7	33.7526	-1.33667	0.342501	-3.90269	9.51e-05	0.000523683	2.07725	4.21446	1.61982	2.60181	0.00927326	0.0366827
LRRC32	27.814	1.43678	0.370298	3.88006	0.000104	0.00057018	11.9405	1.9914	0.514456	3.87088	0.000108443	0.000925929
LRRC27	28.7714	-1.31227	0.359934	-3.64586	0.000266497	0.00132427	62.8683	1.1278	0.268292	4.20365	2.63e-05	0.00027182
LOC441666	47.4005	8.04193	1.20065	6.69799	2.11e-11	3.51e-10	622.121	8.22036	0.485795	16.9215	3.13e-64	2.23e-61
LOC101928336	32.4453	1.65113	0.352823	4.67977	2.87e-06	2.13e-05	115.627	7.11471	0.828016	8.59249	8.51e-18	6.97e-16
LOC100505715	3.96519	5.42925	1.42691	3.8049	0.000141863	0.000750631	62.5893	2.52973	0.252839	10.0053	1.44e-23	1.89e-21
LOC100128398	32.7543	1.75139	0.359073	4.87755	1.07e-06	8.65e-06	92.3461	3.57744	0.352215	10.157	3.09e-24	4.3e-22
LINC01511	102.173	2.90861	0.238121	12.2148	2.59e-34	2.52e-32	178.681	10.597	1.18228	8.96316	3.15e-19	2.99e-17
LINC01239	18.1164	-1.28127	0.457307	-2.80178	0.00508211	0.0183434	12.5413	6.7712	1.51403	4.47229	7.74e-06	9.32e-05
LINC00665	157.735	3.00164	0.192409	15.6003	7.25e-55	1.8e-52	343.075	4.33129	0.233416	18.5561	7.28e-77	9.59e-74
LINC00664	13.8845	2.71718	0.627453	4.3305	1.49e-05	9.68e-05	24.4064	7.73198	1.3651	5.66406	1.48e-08	3.44e-07
LINC00624	104.292	3.31779	0.251846	13.1739	1.24e-39	1.55e-37	831.861	10.3971	0.996642	10.4322	1.77e-25	2.75e-23
LIG4	289.379	1.04339	0.119847	8.706	3.15e-18	1.09e-16	297.348	1.07474	0.329904	3.25772	0.00112309	0.00660361
LGSN	77.6624	3.66709	0.313826	11.6851	1.52e-31	1.29e-29	5.95294	5.68495	1.45004	3.92054	8.84e-05	0.000775246
LCP1	28.6293	2.01788	0.384198	5.25218	1.5e-07	1.41e-06	25.2416	2.74971	0.823484	3.33911	0.000840458	0.00517819
LAMA2	114.072	-1.52692	0.194714	-7.84187	4.44e-15	1.09e-13	28.9599	2.72277	0.802529	3.39273	0.000691996	0.00439633
KRT8	888.962	1.43405	0.0816863	17.5556	5.39e-69	1.83e-66	524.914	2.1951	0.536113	4.09448	4.23e-05	0.000411266
KLF8	99.3141	-4.06091	0.298355	-13.611	3.45e-42	4.76e-40	22.9225	5.77204	1.22113	4.72682	2.28e-06	3.18e-05
KCNC3	23.4853	2.59497	0.458792	5.65609	1.55e-08	1.69e-07	176.474	1.27698	0.271046	4.7113	2.46e-06	3.4e-05
IRGM	13.892	2.18751	0.564556	3.87475	0.000107	0.00058195	88.0655	9.58268	1.20167	7.97448	1.53e-15	9.93e-14
IPCEF1	#N/A	#N/A	#N/A	#N/A	#N/A	#N/A	8.4637	2.23684	0.784866	2.84996	0.00437249	0.0201648
INSM1	31.616	-1.78719	0.355736	-5.02391	5.06e-07	4.33e-06	36.8927	-2.47103	0.527711	-4.68255	2.83e-06	3.86e-05
IKZF3	6.95039	2.57142	0.843794	3.04745	0.0023079	0.00912545	15.3054	2.62398	0.809526	3.24139	0.0011895	0.00693694
HTRA1	32.6867	-7.51737	1.21177	-6.20365	5.52e-10	7.43e-09	86.8623	-1.31379	0.279302	-4.70382	2.55e-06	3.52e-05
HTR7	224.367	1.83249	0.142873	12.826	1.17e-37	1.33e-35	8.07833	1.83414	0.682656	2.68677	0.00721457	0.0300513
HSD17B8	116.709	-1.05086	0.183607	-5.7234	1.04e-08	1.17e-07	60.3953	-1.00337	0.203013	-4.94237	7.72e-07	1.21e-05
HMCN1	37.2964	-2.39846	0.356983	-6.71869	1.83e-11	3.08e-10	58.3644	1.66152	0.450486	3.68828	0.000225779	0.00171873
HCP5	163.189	-4.76713	0.276745	-17.2257	1.7e-66	5.58e-64	83.1264	1.12067	0.204633	5.47647	4.34e-08	9.04e-07
GRM8	38.7817	-1.92239	0.33017	-5.82244	5.8e-09	6.71e-08	16.132	4.26159	0.832264	5.12048	3.05e-07	5.27e-06
GRIK2	401.297	-1.09705	0.109133	-10.0525	8.96e-24	4.88e-22	7.20974	2.72787	0.854654	3.19178	0.00141399	0.00804501
GRIA2	3.50167	-5.26392	1.45362	-3.62125	0.000293185	0.00144281	6.22292	4.79859	1.45816	3.29086	0.000998813	0.00597961
GPR156	38.5353	2.68972	0.375698	7.15927	8.11e-13	1.6e-11	25.5572	1.40556	0.382094	3.67858	0.000234538	0.00177594
GPM6A	231.179	-2.20859	0.146734	-15.0517	3.36e-51	6.93e-49	125.209	-1.23593	0.179425	-6.88832	5.65e-12	2.42e-10
GJB7	31.9041	2.87183	0.410902	6.98909	2.77e-12	5.12e-11	10.3242	3.57722	0.88603	4.03736	5.41e-05	0.000509849
GDF6	9.9158	3.79371	0.879155	4.31518	1.59e-05	0.000103	19.1726	2.20789	0.645689	3.41943	0.000627523	0.00405287
GBP2	3.80379	4.34278	1.44379	3.00791	0.00263049	0.010258	3.43326	4.88043	1.5195	3.21186	0.00131878	0.0075748
GAS6	76.188	1.50493	0.240623	6.2543	3.99e-10	5.51e-09	105.362	-1.49234	0.317702	-4.6973	2.64e-06	3.62e-05
GADD45G	45.2144	-1.05427	0.285407	-3.69393	0.000221	0.00111737	9.80006	1.87518	0.717532	2.61337	0.00896533	0.0357361
FZD10-AS1	11.1662	-6.93711	1.27571	-5.43785	5.39e-08	5.43e-07	6.45474	-3.65747	0.971434	-3.76502	0.000166537	0.00133292
FZD10	15.8457	-7.44179	1.24761	-5.96483	2.45e-09	3.01e-08	8.48157	-2.97407	1.09196	-2.72361	0.00645717	0.027564
FUT9	29.1821	-8.32287	1.21458	-6.85249	7.26e-12	1.28e-10	33.1451	1.18429	0.333026	3.55615	0.00037633	0.00266244
FTCD	65.0451	1.7586	0.253686	6.93219	4.14e-12	7.49e-11	111.061	4.3883	0.350257	12.5288	5.19e-36	1.43e-33
FRMD3	140.72	2.48368	0.191474	12.9714	1.78e-38	2.08e-36	20.1939	1.16178	0.355262	3.2702	0.00107472	0.00635963
FOXC2	3.96621	5.42953	1.42837	3.80121	0.000143992	0.000760853	15.2757	1.74119	0.519478	3.35181	0.000802863	0.00498119
FMO5	21.5337	1.10393	0.414234	2.66499	0.00769898	0.0261452	25.7454	1.61883	0.494035	3.27675	0.0010501	0.00623221
FMN1	8.33457	-5.52449	1.29967	-4.25067	2.13e-05	0.000134	22.162	2.09561	0.653329	3.20759	0.0013385	0.00767522
FLJ30679	23.4594	4.48824	0.681601	6.58486	4.55e-11	7.19e-10	68.8296	5.54107	0.631852	8.76957	1.79e-18	1.59e-16
FAT4	109.893	-1.19813	0.185216	-6.46882	9.88e-11	1.48e-09	181.56	1.10835	0.136317	8.13069	4.27e-16	2.89e-14
FAM50B	3.96126	4.4044	1.444	3.05014	0.00228736	0.00905308	165.759	2.17277	0.202839	10.7118	8.96e-27	1.48e-24
FAM43B	24.0122	1.42864	0.399889	3.57259	0.000353468	0.00170224	18.7004	-2.01579	0.419021	-4.81071	1.5e-06	2.2e-05
FAM225B	32.7066	3.81691	0.490788	7.7771	7.42e-15	1.79e-13	3.62931	4.96323	1.58508	3.13121	0.00174086	0.0095416
FAM225A	21.1905	1.28397	0.423824	3.02948	0.00244978	0.00962699	4.61224	5.33149	1.46341	3.6432	0.000269264	0.00201044
FAM131C	16.7929	-1.25612	0.472292	-2.65962	0.00782282	0.026496	24.0017	-1.32679	0.381022	-3.48218	0.00049735	0.0033354
EYA2	8.674	-6.57245	1.29984	-5.05634	4.27e-07	3.71e-06	44.9656	-2.08025	0.544081	-3.82342	0.000131615	0.00109599
ETV7	24.0086	1.47948	0.405587	3.64776	0.000265	0.0013172	128.992	10.127	1.1907	8.50505	1.82e-17	1.44e-15
ESRRB	21.1881	1.39574	0.422411	3.30423	0.000952377	0.00417909	40.81	-1.60703	0.381495	-4.21246	2.53e-05	0.000262695
ERV3-1	53.4736	1.54138	0.271161	5.68438	1.31e-08	1.45e-07	147.29	1.40034	0.257314	5.44215	5.26e-08	1.07e-06
EPCAM	291.636	3.96866	0.174687	22.7187	2.93e-114	3.33e-111	61.1935	1.96748	0.57752	3.40677	0.000657358	0.00421694
EGFL6	12.2364	3.2449	0.70938	4.57428	4.78e-06	3.41e-05	3.37376	4.88638	1.78896	2.7314	0.00630655	0.0270859
DPYSL3	584.238	-1.4334	0.0901399	-15.902	6.14e-57	1.56e-54	54.5205	2.66773	0.352937	7.55867	4.07e-14	2.25e-12
DNAH3	10.5778	3.01193	0.731154	4.11943	3.8e-05	0.000226976	113.76	5.73087	0.682196	8.40061	4.44e-17	3.37e-15
DMRTA2	77.306	1.86221	0.235549	7.90585	2.66e-15	6.75e-14	35.0123	3.12109	0.670546	4.65456	3.25e-06	4.35e-05
DMRTA1	79.9417	1.56691	0.22571	6.94213	3.86e-12	7.02e-11	24.521	4.01947	0.999469	4.02161	5.78e-05	0.000539239
DMRT1	101.75	5.5217	0.431965	12.7827	2.05e-37	2.26e-35	3.09424	4.70579	1.47126	3.19848	0.00138153	0.0078876
DKK3	41.9311	-1.72393	0.312458	-5.51731	3.44e-08	3.56e-07	30.1347	1.02899	0.387199	2.65752	0.00787181	0.0322248
DDX25	29.2522	2.95827	0.43692	6.77074	1.28e-11	2.18e-10	2.25074	4.32275	1.58495	2.72737	0.00638408	0.0273315
DCT	59.4761	3.66916	0.353036	10.3932	2.66e-25	1.61e-23	101.994	5.92493	0.737786	8.03069	9.69e-16	6.39e-14
CYP1B1	82.8192	-1.56047	0.223112	-6.99414	2.67e-12	4.94e-11	228.794	1.2638	0.44591	2.83421	0.00459386	0.02096
CYP1A1	206.124	1.49335	0.141031	10.5888	3.36e-26	2.19e-24	23.2959	1.67185	0.474799	3.52118	0.000429624	0.00297077
CTCFL	537.336	9.06634	0.594729	15.2445	1.79e-52	3.89e-50	18.9185	5.50916	1.15197	4.78239	1.73e-06	2.5e-05
CT45A10	17.8242	5.71317	1.10277	5.18076	2.21e-07	2.02e-06	33.8285	7.23514	1.57482	4.59425	4.34e-06	5.63e-05
CT45A1	38.8379	3.6671	0.437321	8.38537	5.06e-17	1.55e-15	21.3026	7.53952	1.24007	6.07994	1.2e-09	3.43e-08
CSMD3	11.4838	-1.98977	0.638744	-3.11513	0.00183866	0.00748065	5.69807	5.63936	1.50352	3.75077	0.000176295	0.00139922
CROCC	32.1118	-1.09289	0.390979	-2.79526	0.00518578	0.0186653	297.936	1.17773	0.43087	2.73337	0.00626899	0.0269554
CRISPLD2	6.28336	3.07433	0.959533	3.20399	0.00135537	0.00571009	21.4679	3.85427	0.657452	5.86244	4.56e-09	1.17e-07
CPM	91.908	1.34093	0.204129	6.56901	5.07e-11	7.92e-10	103.368	1.28582	0.37566	3.42282	0.000619742	0.00400879
CPED1	2332.67	6.52765	0.135846	48.0519	0	0	229.026	6.98905	0.959501	7.28405	3.24e-13	1.58e-11
COLGALT2	215.229	-1.43976	0.14425	-9.98097	1.85e-23	9.9e-22	120.724	-1.0752	0.303338	-3.54458	0.000393245	0.00276385
COL5A2	169.768	-3.39908	0.201562	-16.8637	8.32e-64	2.6e-61	51.5231	2.02024	0.474729	4.25556	2.09e-05	0.000221293
COL4A4	117.71	-2.42324	0.202546	-11.9639	5.49e-33	5.06e-31	28.1271	-1.62308	0.26068	-6.22635	4.77e-10	1.49e-08
COL4A3	11.3232	-1.83484	0.627555	-2.92379	0.00345795	0.0130635	16.0618	-2.0602	0.458574	-4.49262	7.04e-06	8.56e-05
COL3A1	16.8065	-1.94445	0.508433	-3.8244	0.000131	0.000698415	27.8852	2.92736	0.722238	4.05317	5.05e-05	0.000478939
CNTNAP2	333.301	-1.42707	0.114846	-12.4259	1.89e-35	1.94e-33	141.519	-1.04829	0.257545	-4.07032	4.69e-05	0.000449997
CNR1	115.402	-2.79544	0.217609	-12.8462	9.04e-38	1.03e-35	10.9822	3.6899	1.01601	3.63176	0.000281492	0.00208809
CLDN6	102.575	9.15833	1.18914	7.70165	1.34e-14	3.14e-13	22.7616	5.22447	1.21188	4.31105	1.62e-05	0.000177937
CILP2	106.526	2.46456	0.217639	11.3241	9.97e-30	7.87e-28	152.537	1.62504	0.294476	5.51843	3.42e-08	7.32e-07
CHRM3	119.99	-2.09277	0.193132	-10.836	2.32e-27	1.64e-25	25.8401	2.90826	0.847095	3.43321	0.000596481	0.00389053
CHMP1B2P	50.0014	1.36161	0.277005	4.91546	8.86e-07	7.22e-06	9.60344	6.38362	1.69727	3.76111	0.00016916	0.00135138
CGREF1	31.0959	2.27186	0.384795	5.90407	3.55e-09	4.24e-08	51.2089	4.7637	0.550938	8.64653	5.31e-18	4.5e-16
CFAP74	16.2139	1.53125	0.504311	3.03631	0.00239489	0.00943235	4.39804	2.76288	1.01659	2.7178	0.00657182	0.0279588
CELF2	169.231	-1.19883	0.154597	-7.75458	8.86e-15	2.11e-13	166.567	-1.02933	0.367123	-2.80378	0.00505077	0.0226465
CEACAM22P	15.1942	7.36743	1.24766	5.90502	3.53e-09	4.21e-08	128.055	9.15644	1.19942	7.63404	2.28e-14	1.29e-12
CCR4	46.078	8.96799	1.2014	7.46459	8.36e-14	1.85e-12	25.7801	7.80853	1.43249	5.45101	5.01e-08	1.02e-06
CCBE1	7.82621	-2.2991	0.764137	-3.00876	0.00262319	0.0102336	19.6569	-1.60622	0.360514	-4.45536	8.38e-06	9.97e-05
CALB1	291.815	-4.13745	0.179073	-23.1049	4.13e-118	6.15e-115	3.09743	4.7402	1.65303	2.86759	0.00413617	0.0193228
CACNA1B	23.822	3.09094	0.504738	6.12384	9.13e-10	1.19e-08	66.359	1.53632	0.346534	4.4334	9.28e-06	0.000108896
C5	21.9465	-1.42926	0.419491	-3.40712	0.000656519	0.00299402	99.3565	3.02795	0.324447	9.33266	1.03e-20	1.11e-18
C1orf226	70.6646	-1.19576	0.232382	-5.14568	2.67e-07	2.4e-06	66.6547	-1.10382	0.271157	-4.07077	4.69e-05	0.00044937
BTBD11	15.1465	-1.93595	0.523608	-3.69733	0.000217881	0.0011047	75.0183	-1.281	0.362912	-3.52977	0.000415926	0.00289005
BNC1	43.968	3.07398	0.381519	8.05721	7.81e-16	2.1e-14	46.0296	1.32859	0.292041	4.54934	5.38e-06	6.81e-05
AXL	12.1472	-1.84663	0.578453	-3.19237	0.00141112	0.00591149	3.76076	3.14834	1.21193	2.59779	0.00938257	0.0370117
ATF7IP	2159.61	1.403	0.0625563	22.4277	2.11e-111	2.15e-108	1242.32	1.47323	0.130357	11.3015	1.29e-29	2.4e-27
ARHGAP20	20.619	-1.66203	0.447493	-3.7141	0.000204	0.00104197	22.1143	-1.47942	0.468011	-3.16107	0.00157189	0.00879286
ARFGEF3	214.18	-1.41914	0.139992	-10.1373	3.77e-24	2.1e-22	184.677	-1.62588	0.272625	-5.96378	2.46e-09	6.64e-08
ARC	19.3577	2.64466	0.517171	5.1137	3.16e-07	2.8e-06	312.454	4.66677	0.699981	6.667	2.61e-11	1.01e-09
AQP4	21.7864	-1.70426	0.437167	-3.89842	9.68e-05	0.000532096	9.84987	-1.41807	0.421551	-3.36394	0.000768375	0.00479793
APOE	668.052	2.11294	0.218115	9.68727	3.42e-22	1.69e-20	186.825	1.79959	0.157567	11.4211	3.28e-30	6.54e-28
ANPEP	101.518	1.47554	0.20084	7.34685	2.03e-13	4.31e-12	2.55652	4.44801	1.60025	2.77957	0.00544312	0.0240593
ANKRD1	3.83193	-4.36864	1.43376	-3.04699	0.00231147	0.00913729	38.005	4.5223	0.967931	4.67213	2.98e-06	4.03e-05
AMIGO2	20.9618	-1.9569	0.457091	-4.28121	1.86e-05	0.000118	73.5109	1.58372	0.214824	7.37217	1.68e-13	8.56e-12
ALDH3A1	38.7662	-1.81415	0.341721	-5.30885	1.1e-07	1.06e-06	15.8507	1.33357	0.462296	2.88467	0.00391821	0.0184625
ALDH1L1	47.7814	3.26508	0.362332	9.0113	2.04e-19	8.01e-18	81.7183	5.14045	0.749262	6.86068	6.85e-12	2.88e-10
AGMO	13.5498	5.30855	1.10805	4.79088	1.66e-06	1.29e-05	22.7856	5.19431	0.921372	5.63758	1.72e-08	3.93e-07
ADPRHL1	115.2	-2.15375	0.202559	-10.6327	2.1e-26	1.39e-24	64.7156	1.06752	0.251106	4.25127	2.13e-05	0.000225018
ADORA1	9.17004	-4.74156	1.14467	-4.14231	3.44e-05	0.000207	5.13139	-2.45918	0.798618	-3.07929	0.00207494	0.0110992
ADAMTSL5	84.9946	1.15404	0.214348	5.38392	7.29e-08	7.18e-07	44.4639	1.46907	0.38971	3.76964	0.000163481	0.00131707
ACTL8	3749.51	1.05944	0.0503375	21.0467	2.45e-98	1.76e-95	107.654	6.41736	0.622283	10.3126	6.18e-25	9.13e-23
ACSBG1	30.9217	2.82077	0.423323	6.66339	2.68e-11	4.38e-10	549.053	7.90651	0.468069	16.8918	5.17e-64	3.54e-61
ABCC2	90.514	1.81713	0.215332	8.43876	3.21e-17	9.98e-16	45.8699	1.32335	0.458181	2.88826	0.00387381	0.0182911
AACSP1	28.9145	4.03066	0.543206	7.42013	1.17e-13	2.54e-12	128.013	9.15964	1.18359	7.73886	1e-14	5.88e-13
